# Supplementary material for: Semi-supervised machine learning for automated species identification by collagen peptide mass fingerprinting
Source: BMC Bioinformatics. 2018 Jun 26;19:241. doi: 10.1186/s12859-018-2221-3 (PMC6019507; doi:10.1186/s12859-018-2221-3)
Supplement: Supplementary file 5 — Table S4. Similarity scores assigned to each identification. (XLSX 364 kb) [file 12859_2018_2221_MOESM5_ESM.xlsx]

## Sheet: SimilarityScores
sample	ValidationSet	ML(n=5)	Apodemus	Ursus	Bos/Bison	Canid	Equus	Crocuta/Panthera	Lagomorph	Mammuthus	Mustela	Cervine	Rangifer	Coelodonta
20131112_P132sols_A11	-	Cervine	0	0	0.417	0	0	0	0	0	0	1	0.11	0
20131112_P132sols_A12	-	-	0	0	0	0	0	0	0	0	0	0	0	0
20131112_P132sols_A17	-	-	0	0	0	0	0	0	0	0	0	0	0	0
20131112_P132sols_A18	Rangifer	Rangifer	0	0	0.001	0	0	0	0	0	0	0	0.873	0
20131112_P132sols_A19	-	-	0	0	0	0	0	0	0	0	0	0	0	0
20131112_P132sols_A5	-	-	0	0	0	0	0	0	0	0	0	0	0	0
20131112_P132sols_A6	-	-	0	0	0	0	0.001	0	0	0	0	0	0	0
20131112_P132sols_A7	Canid	Canid	0	0	0	0.912	0	0	0	0	0.004	0	0	0
20131112_P132sols_B10	-	-	0	0	0	0	0	0	0	0	0	0	0	0
20131112_P132sols_B11	-	-	0	0	0	0	0	0	0	0	0	0	0	0
20131112_P132sols_B12	-	-	0	0	0	0	0	0	0	0	0	0	0	0
20131112_P132sols_B16	-	-	0	0	0	0	0	0	0	0	0	0	0	0
20131112_P132sols_B18	-	-	0	0	0	0	0	0	0	0	0	0	0	0
20131112_P132sols_B2	-	-	0	0	0	0	0	0	0	0	0	0	0	0
20131112_P132sols_B21	-	-	0	0	0	0	0	0	0	0	0	0	0	0
20131112_P132sols_B23	-	-	0	0	0	0	0	0	0	0	0	0	0	0
20131112_P132sols_B7	-	Bos/Bison	0	0	1	0	0	0	0	0	0	0	0	0
20131112_P132sols_B8	-	-	0	0	0	0	0	0	0	0	0	0	0	0
20131112_P132sols_B9	-	-	0	0	0	0	0	0	0	0	0	0	0	0
20131112_P132sols_C1	-	-	0	0	0	0	0	0	0	0	0	0	0	0
20131112_P132sols_C10	Bos/Bison	Bos/Bison	0	0	0.698	0	0	0	0	0	0	0	0	0
20131112_P132sols_C11	Ursus	Ursus	0	0.969	0	0.011	0	0	0	0	0.011	0	0	0
20131112_P132sols_C12	-	-	0	0	0	0	0	0	0	0	0	0	0	0
20131112_P132sols_C15	Rangifer	Rangifer	0	0	0	0	0	0	0	0	0	0	0.786	0
20131112_P132sols_C16	-	-	0	0	0	0	0	0	0	0	0	0	0	0
20131112_P132sols_C17	-	-	0	0	0	0	0	0	0	0	0	0	0	0
20131112_P132sols_C20	-	-	0	0	0	0	0	0	0	0	0	0	0	0
20131112_P132sols_C21	Bos/Bison	Bos/Bison	0	0	1	0	0	0	0	0	0	0	0.001	0
20131112_P132sols_C22	-	-	0	0.119	0	0.012	0	0	0	0	0.013	0	0	0
20131112_P132sols_C23	-	-	0	0	0	0	0	0	0	0	0	0	0	0
20131112_P132sols_C24	-	-	0	0	0	0	0	0	0	0	0	0	0	0
20131112_P132sols_C3	-	-	0	0	0	0	0	0	0	0	0	0	0	0
20131112_P132sols_C5	-	-	0	0	0	0	0	0	0	0	0	0	0	0
20131112_P132sols_C6	-	-	0	0	0	0	0	0	0	0	0	0	0	0
20131112_P132sols_C7	-	-	0	0	0	0	0	0	0	0	0	0	0	0
20131112_P132sols_C8	-	-	0	0	0	0	0	0	0	0	0	0	0	0
20131112_P132sols_C9	-	-	0	0	0	0	0	0	0	0	0	0	0	0
20131112_P132sols_D1	Rangifer	-	0	0	0	0	0	0	0	0	0	0	0.024	0
20131112_P132sols_D10	-	-	0	0	0	0	0	0	0	0	0	0	0	0
20131112_P132sols_D11	-	Coelodonta	0	0	0	0	0	0	0	0	0	0	0	1
20131112_P132sols_D13	-	-	0	0	0	0	0	0	0	0	0	0	0	0
20131112_P132sols_D15	-	-	0	0	0	0	0	0	0	0	0	0	0	0
20131112_P132sols_D16	-	-	0	0	0	0	0	0	0	0	0	0	0	0
20131112_P132sols_D18	-	-	0	0	0	0	0	0	0	0	0	0	0	0
20131112_P132sols_D2	-	Lepus	0	0	0	0	0	0	0.976	0	0	0	0	0
20131112_P132sols_D20	-	-	0	0.002	0	0.889	0	0	0	0	0.047	0	0	0
20131112_P132sols_D21	-	-	0	0	0	0	0	0	0	0	0	0	0	0
20131112_P132sols_D3	-	-	0	0	0	0	0	0	0	0	0	0	0	0
20131112_P132sols_D5	-	-	0	0	0	0	0	0	0	0	0	0	0	0
20131112_P132sols_D6	Lepus	Lepus	0	0	0	0	0	0	1	0	0	0	0	0
20131112_P132sols_D7	-	-	0	0	0	0	0	0	0	0	0	0	0	0
20131112_P132sols_D9	-	-	0	0	0	0	0	0	0	0	0	0	0	0
20131112_P132sols_E10	-	-	0	0	0	0	0	0	0	0	0	0	0	0
20131112_P132sols_E15	-	-	0	0	0	0	0	0	0	0	0	0	0	0
20131112_P132sols_E18	-	-	0	0	0	0	0	0	0	0	0	0	0	0
20131112_P132sols_E2	-	-	0	0	0	0	0	0	0	0	0	0	0	0
20131112_P132sols_E23	-	Lepus	0	0	0	0	0	0	1	0	0	0	0	0
20131112_P132sols_E4	Canid	Canid	0	0.076	0	0.863	0	0	0	0	0.006	0	0	0
20131112_P132sols_E6	Canid	Canid	0	0.364	0	1	0	0.001	0	0	0.013	0	0	0
20131112_P132sols_E9	-	-	0	0	0	0	0	0	0	0	0	0	0	0
20131112_P132sols_F1	-	-	0	0	0	0	0	0	0	0	0	0	0	0
20131112_P132sols_F11	-	-	0	0	0	0	0	0	0	0	0	0	0	0
20131112_P132sols_F13	-	-	0	0	0	0	0	0	0	0	0	0	0	0
20131112_P132sols_F14	-	-	0	0	0	0	0	0	0	0	0	0	0	0
20131112_P132sols_F15	Rangifer	-	0	0	0	0	0	0	0	0	0	0	0	0
20131112_P132sols_F17	-	-	0	0	0	0	0	0	0	0	0	0	0	0
20131112_P132sols_F18	-	-	0	0	0	0	0	0	0	0	0	0	0	0
20131112_P132sols_F19	-	-	0	0	0	0	0	0	0	0	0	0	0	0
20131112_P132sols_F20	-	-	0	0	0	0	0	0	0	0	0	0	0	0
20131112_P132sols_F21	-	-	0	0	0	0	0	0	0	0	0	0	0	0
20131112_P132sols_F22	-	-	0	0	0	0	0	0	0	0	0	0	0	0
20131112_P132sols_F23	-	-	0	0	0	0	0	0	0	0	0	0	0	0
20131112_P132sols_F3	-	-	0	0	0	0	0	0	0	0	0	0	0	0
20131112_P132sols_F4	-	-	0	0	0	0	0	0	0	0	0	0	0	0
20131112_P132sols_F7	-	-	0	0	0	0	0	0	0	0	0	0	0	0
20131112_P132sols_G1	-	Rangifer	0	0	0	0	0	0	0	0	0	0	0.332	0
20131112_P132sols_G10	-	-	0	0	0	0	0	0	0	0	0	0	0	0
20131112_P132sols_G11	-	-	0	0	0	0	0	0	0	0	0	0	0	0
20131112_P132sols_G15	Rangifer	-	0	0	0	0	0	0	0	0	0	0	0.016	0
20131112_P132sols_G19	Rangifer	-	0	0	0.286	0	0	0	0	0	0	0.004	0.235	0
20131112_P132sols_G20	-	-	0	0	0	0	0	0	0	0	0	0	0	0
20131112_P132sols_G21	Coelodonta	Coelodonta	0	0	0	0	0	0	0	0	0	0	0	1
20131112_P132sols_G22	-	-	0	0	0	0	0	0	0	0	0	0	0	0
20131112_P132sols_G23	-	Equus	0	0	0	0	0.862	0	0	0	0	0	0	0
20131112_P132sols_G3	-	-	0	0	0	0	0	0	0	0	0	0	0	0
20131112_P132sols_G5	-	-	0	0	0	0	0	0	0	0	0	0	0	0
20131112_P132sols_G7	Equus	Equus	0	0	0	0	0.721	0	0	0	0	0	0	0
20131112_P132sols_G9	Equus	-	0	0	0	0	0	0	0	0	0	0	0.001	0
20131112_P132sols_H14	-	Lepus	0	0	0	0	0	0	0.503	0	0	0	0	0
20131112_P132sols_H15	Equus	Equus	0	0	0	0	0.748	0	0	0	0	0	0	0
20131112_P132sols_H17	-	-	0	0	0	0	0	0	0	0	0	0	0	0
20131112_P132sols_H19	Rangifer	-	0	0	0	0	0	0	0	0	0	0	0.001	0
20131112_P132sols_H20	-	-	0	0	1	0	0	0	0	0	0	0.036	1	0
20131112_P132sols_H4	Rangifer	Rangifer	0	0	0	0	0	0	0	0	0	0	0.768	0
20131112_P132sols_H8	Rangifer	Rangifer	0	0	0	0	0	0	0	0	0	0	0.11	0
20131112_P132sols_H9	Rangifer	Rangifer	0	0	0.007	0	0	0	0	0	0	0.002	1	0
20131112_P132sols_I10	Coelodonta	Coelodonta	0	0	0	0	0	0	0	0	0	0	0	1
20131112_P132sols_I11	-	-	0	0	0	0	0	0	0	0	0	0	0	0
20131112_P132sols_I12	-	-	0	0	0	0	0	0	0	0	0	0	0	0
20131112_P132sols_I13	-	-	0	0	0	0	0	0	0	0	0	0	0	0
20131112_P132sols_I14	-	-	0	0	0	0	0	0	0	0	0	0	0	0
20131112_P132sols_I15	-	-	0	0	0	0	0	0	0	0	0	0	0	0
20131112_P132sols_I16	-	-	0	0	0	0	0	0	0	0	0	0	0	0
20131112_P132sols_I17	-	-	0	0	0	0	0	0	0	0	0	0	0	0
20131112_P132sols_I18	-	-	0	0	0	0	0	0	0	0	0	0	0	0
20131112_P132sols_I19	-	-	0	0	0	0	0	0	0	0	0	0	0	0
20131112_P132sols_I2	-	-	0	0	0	0	0	0	0	0	0	0	0	0
20131112_P132sols_I21	-	-	0	0	0	0	0	0	0	0	0	0	0	0
20131112_P132sols_I22	-	-	0	0	0	0	0	0	0	0	0	0	0	0
20131112_P132sols_I23	-	-	0	0	0	0	0	0	0	0	0	0	0	0
20131112_P132sols_I24	-	-	0	0	0	0	0	0	0	0	0	0	0	0
20131112_P132sols_I3	-	-	0	0	0	0	0	0	0	0	0	0	0	0
20131112_P132sols_I4	-	-	0	0	0	0	0	0	0	0	0	0	0	0
20131112_P132sols_I5	-	-	0	0	0	0	0	0	0	0	0	0	0	0
20131112_P132sols_I6	-	Rangifer	0	0	0	0	0	0	0	0	0	0	1	0
20131112_P132sols_I7	Coelodonta	-	0	0	0	0	0	0	0	0	0.001	0	0	0
20131112_P132sols_I8	-	-	0	0	0	0	0	0	0	0	0	0	0	0
20131112_P132sols_J1	-	-	0	0	0	0	0	0	0	0	0	0	0	0
20131112_P132sols_J10	-	-	0	0	0	0	0	0	0	0	0	0	0	0
20131112_P132sols_J11	-	-	0	0	0	0	0	0	0	0	0	0	0	0
20131112_P132sols_J12	-	-	0	0	0	0	0	0	0	0	0	0	0	0
20131112_P132sols_J13	-	-	0	0	0	0	0	0	0	0	0	0	0	0
20131112_P132sols_J14	-	-	0	0	0	0	0	0	0	0	0	0	0	0
20131112_P132sols_J15	-	-	0	0	0	0	0	0	0	0	0	0	0	0
20131112_P132sols_J16	-	-	0	0	0	0	0	0	0	0	0	0	0	0
20131112_P132sols_J18	-	-	0	0	0	0	0	0	0	0	0	0	0	0
20131112_P132sols_J19	-	-	0	0	0	0	0	0	0	0	0	0	0	0
20131112_P132sols_J2	Lepus	Lepus	0	0	0	0	0	0	0.96	0	0	0	0	0
20131112_P132sols_J20	-	-	0	0	0	0	0	0	0	0	0	0	0	0
20131112_P132sols_J21	-	-	0	0	0	0	0	0	0	0	0	0	0	0
20131112_P132sols_J22	-	-	0	0	0	0	0	0	0	0	0	0	0	0
20131112_P132sols_J23	Mammuthus	Mammuthus	0	0	0	0	0	0	0	0.686	0	0	0	0
20131112_P132sols_J24	-	-	0	0	0	0	0	0	0	0	0	0	0	0
20131112_P132sols_J3	-	-	0	0	0	0	0	0	0	0	0	0	0	0
20131112_P132sols_J5	-	-	0	0	0	0	0	0	0	0	0	0	0	0
20131112_P132sols_J6	-	-	0	0	0	0	0	0	0	0	0	0	0	0
20131112_P132sols_J7	-	-	0	0	0	0	0	0	0	0	0	0	0	0
20131112_P132sols_J9	-	-	0	0	0	0	0	0	0	0	0	0	0	0
20131112_P132sols_K1	-	-	0	0	0	0	0	0	0	0	0	0	0	0
20131112_P132sols_K10	-	-	0	0	0	0	0	0	0	0	0	0	0	0
20131112_P132sols_K11	-	-	0	0	0	0	0	0	0	0	0	0	0	0
20131112_P132sols_K13	-	-	0	0	0	0	0	0	0	0	0	0	0	0
20131112_P132sols_K14	-	Canid	0	0.001	0	1	0	0	0	0	0.127	0	0	0
20131112_P132sols_K15	-	-	0	0	0	0	0	0	0	0	0	0	0	0
20131112_P132sols_K16	-	-	0	0	0	0	0	0	0	0	0	0	0	0
20131112_P132sols_K17	-	-	0	0	0	0	0	0	0	0	0	0	0	0
20131112_P132sols_K18	-	-	0	0	0	0	0	0	0	0	0	0	0	0
20131112_P132sols_K19	-	-	0	0	0	0	0	0	0	0	0	0	0	0
20131112_P132sols_K2	-	-	0	0	0	0	0	0	0	0	0	0	0	0
20131112_P132sols_K20	Lepus	Lepus	0	0	0	0	0	0	1	0	0	0	0	0
20131112_P132sols_K21	-	-	0	0	0	0	0	0	0	0	0	0	0	0
20131112_P132sols_K22	-	-	0	0	0	0	0	0	0	0	0	0	0	0
20131112_P132sols_K23	-	Coelodonta	0	0	0	0	0	0	0	0	0	0	0	0.295
20131112_P132sols_K24	-	-	0	0	0	0	0	0	0	0	0	0	0	0
20131112_P132sols_K3	Coelodonta	Coelodonta	0	0	0	0	0	0	0	0	0	0	0	0.443
20131112_P132sols_K4	-	-	0	0	0	0	0	0	0	0	0	0	0	0
20131112_P132sols_K5	-	-	0	0	0	0	0	0	0	0	0	0	0	0
20131112_P132sols_K6	-	Canid	0	0	0	1	0	0	0	0	0.008	0	0	0
20131112_P132sols_K7	-	-	0	0	0	0	0	0	0	0	0	0	0	0
20131112_P132sols_K8	-	-	0	0	0	0	0	0	0	0	0	0	0	0
20131112_P132sols_K9	-	-	0	0	0	0	0	0	0	0	0	0	0	0
20131112_P132sols_L1	-	-	0	0	0	0	0	0	0	0	0	0	0	0
20131112_P132sols_L10	-	-	0	0	0	0	0	0	0	0	0	0	0	0
20131112_P132sols_L11	-	-	0	0	0	0	0	0	0	0	0	0	0	0
20131112_P132sols_L13	-	-	0	0	0	0	0	0	0	0	0	0	0	0
20131112_P132sols_L14	-	-	0	0	0	0	0	0	0	0	0	0	0	0
20131112_P132sols_L15	-	-	0	0	0	0	0	0	0	0	0	0	0	0
20131112_P132sols_L16	Ursus	-	0	0.009	0	0.001	0	0	0	0	0.008	0	0	0
20131112_P132sols_L17	-	-	0	0	0	0	0	0	0	0	0	0	0	0
20131112_P132sols_L18	-	-	0	0	0	0	0	0	0	0	0	0	0	0
20131112_P132sols_L2	-	-	0	0	0	0	0	0	0	0	0	0	0	0
20131112_P132sols_L20	Rangifer	Rangifer	0	0	0	0	0	0	0	0	0	0	0.969	0
20131112_P132sols_L21	-	-	0	0	0	0	0	0	0	0	0	0	0	0
20131112_P132sols_L22	-	-	0	0	0	0	0	0	0	0	0	0	0	0
20131112_P132sols_L23	-	-	0	0	0	0	0	0	0	0	0	0	0	0
20131112_P132sols_L3	-	-	0	0	0	0	0	0	0	0	0	0	0	0
20131112_P132sols_L4	Canid	Canid	0	0	0	0.986	0	0	0	0	0	0	0	0
20131112_P132sols_L5	-	-	0	0	0	0	0	0	0	0	0	0	0	0
20131112_P132sols_L6	-	-	0	0	0	0	0	0	0	0	0	0	0	0
20131112_P132sols_L7	-	-	0	0	0	0	0	0	0	0	0	0	0	0
20131112_P132sols_L8	-	-	0	0	0	0	0	0	0	0	0	0	0	0
20131112_P132sols_L9	-	-	0	0	0	0	0	0	0	0	0	0	0	0
20131112_P132sols_M10	Mustela	Mustela	0	0	0	0	0	0	0	0	0.984	0	0	0
20131112_P132sols_M11	-	-	0	0	0	0	0	0	0	0	0	0	0	0
20131112_P132sols_M12	-	-	0	0	0	0	0	0	0	0	0	0	0	0
20131112_P132sols_M13	-	-	0	0	0	0	0	0	0	0	0	0	0	0
20131112_P132sols_M14	-	-	0	0	0	0	0	0	0	0	0	0	0	0
20131112_P132sols_M15	-	-	0	0	0	0	0	0	0	0	0	0	0	0
20131112_P132sols_M16	Rangifer	Rangifer	0	0	0.011	0	0	0	0	0	0	0.001	1	0
20131112_P132sols_M18	-	-	0	0	0	0	0	0	0	0	0	0	0	0
20131112_P132sols_M2	-	-	0	0	0	0	0	0	0	0	0	0	0	0
20131112_P132sols_M20	-	-	0	0	0	0	0	0	0	0	0	0	0	0
20131112_P132sols_M21	-	-	0	0	0	0	0	0	0	0	0	0	0	0
20131112_P132sols_M22	-	-	0	0	0	0	0	0	0	0	0	0	0	0
20131112_P132sols_M23	-	-	0	0	0	0	0	0	0	0	0	0	0	0
20131112_P132sols_M24	-	-	0	0	0	0	0	0	0	0	0	0	0	0
20131112_P132sols_M3	-	-	0	0	0	0	0	0	0	0	0	0	0	0
20131112_P132sols_M4	-	-	0	0	0	0	0	0	0	0	0	0	0	0
20131112_P132sols_M5	-	-	0	0	0	0	0	0	0	0	0	0	0	0
20131112_P132sols_M7	Rangifer	Rangifer	0	0	0	0	0	0	0	0	0	0	1	0
20131112_P132sols_M8	-	-	0	0	0	0	0	0	0	0	0	0	0	0
20131112_P132sols_M9	-	-	0	0	0	0	0	0	0	0	0	0	0	0
20131112_P132sols_N1	-	-	0	0	0	0	0	0	0	0	0	0	0	0
20131112_P132sols_N10	-	-	0	0	0	0	0	0	0	0	0	0	0	0
20131112_P132sols_N11	-	-	0	0	0	0	0	0	0	0	0	0	0	0
20131112_P132sols_N12	-	-	0	0	0	0	0	0	0	0	0	0	0	0
20131112_P132sols_N13	-	-	0	0	0	0	0	0	0	0	0	0	0	0
20131112_P132sols_N15	-	-	0	0	0	0	0	0	0	0	0	0	0	0
20131112_P132sols_N16	-	-	0	0	0	0	0	0	0	0	0	0	0	0
20131112_P132sols_N17	Coelodonta	Coelodonta	0	0	0	0	0	0	0	0	0	0	0	0.312
20131112_P132sols_N18	-	-	0	0	0	0	0	0	0	0	0	0	0	0
20131112_P132sols_N19	Coelodonta	Coelodonta	0	0	0	0	0	0	0	0	0	0	0	0.698
20131112_P132sols_N2	-	-	0	0	0	0	0	0	0	0	0	0	0	0
20131112_P132sols_N21	-	-	0	0	0	0	0	0	0	0	0	0	0	0
20131112_P132sols_N22	Ursus	-	0	0.063	0	0	0	0	0	0	0.006	0	0	0
20131112_P132sols_N23	-	-	0	0	0	0	0	0	0	0	0	0	0	0
20131112_P132sols_N24	-	-	0	0	0	0	0	0	0	0	0	0	0	0
20131112_P132sols_N3	Rangifer	Rangifer	0	0	0.506	0	0	0	0	0	0	0.011	1	0
20131112_P132sols_N4	-	-	0	0	0	0	0	0	0	0	0	0	0	0
20131112_P132sols_N5	Canid	Canid	0	0	0	0.775	0	0	0	0	0.002	0	0	0
20131112_P132sols_N6	-	-	0	0	0	0	0	0	0	0	0	0	0	0
20131112_P132sols_N8	-	-	0	0	0	0	0	0	0	0	0	0	0	0
20131112_P132sols_N9	-	-	0	0	0	0	0	0	0	0	0	0	0	0
20131112_P132sols_O1	-	-	0	0	0	0	0	0	0	0	0	0	0	0
20131112_P132sols_O10	-	-	0	0	0	0	0	0	0	0	0	0	0	0
20131112_P132sols_O12	-	-	0	0	0	0	0	0	0	0	0	0	0	0
20131112_P132sols_O13	-	-	0	0	0	0	0	0	0	0	0	0	0	0
20131112_P132sols_O14	Rangifer	Rangifer	0	0	0	0	0	0	0	0	0	0	0.194	0
20131112_P132sols_O15	-	-	0	0	0	0	0	0	0	0	0	0	0	0
20131112_P132sols_O16	Lepus	Lepus	0	0	0	0	0	0	0.159	0	0	0	0	0
20131112_P132sols_O17	Ursus	-	0	0.018	0	0.001	0	0	0	0	0.006	0	0	0
20131112_P132sols_O18	Lepus	Lepus	0	0	0	0	0	0	1	0	0	0	0	0
20131112_P132sols_O19	-	-	0	0	0	0	0	0	0	0	0	0	0	0
20131112_P132sols_O2	Rangifer	Rangifer	0	0	0	0	0	0	0	0	0	0	0.354	0
20131112_P132sols_O20	-	-	0	0	0	0	0	0	0	0	0	0	0	0
20131112_P132sols_O21	-	-	0	0	0	0	0	0	0	0	0	0	0	0
20131112_P132sols_O23	-	-	0	0	0	0	0	0	0	0	0	0	0	0
20131112_P132sols_O24	-	Coelodonta	0	0	0	0	0	0	0	0	0	0	0	1
20131112_P132sols_O3	-	-	0	0	0	0	0	0	0	0	0	0	0	0
20131112_P132sols_O4	-	-	0	0	0	0	0	0	0	0	0	0	0	0
20131112_P132sols_O6	-	-	0	0	0	0	0	0	0	0	0	0	0	0
20131112_P132sols_O7	Rangifer	Rangifer	0	0	0	0	0	0	0	0	0	0	1	0
20131112_P132sols_O8	-	-	0	0	0	0	0	0	0	0	0	0	0	0
20131112_P132sols_O9	-	-	0	0	0	0	0	0	0	0	0	0	0	0
20131112_P132sols_P4	-	-	0	0	0	0	0	0	0	0	0	0	0	0
20131112_P136sols_A1_2	-	Rangifer	0	0	0	0	0	0	0	0	0	0	0	0
20131112_P136sols_A11	-	-	0	0	0	0	0	0	0	0	0.001	0	0	0
20131112_P136sols_A17	-	-	0	0	0.001	0	0	0	0	0	0	0.002	0.39	0
20131112_P136sols_A19	-	Rangifer	0	0	0.802	0	0	0	0	0	0	0.57	1	0
20131112_P136sols_B11	-	-	0	0	0	0	0	0	0	0	0	0	0	0
20131112_P136sols_B15	-	Rangifer	0	0	0.149	0	0	0	0	0	0	0.169	1	0
20131112_P136sols_B22	-	-	0	0	0	0	0	0	0	0	0	0	0	0
20131112_P136sols_B6	-	-	0	0	0	0	0	0	0	0	0.001	0	0	0
20131112_P136sols_C11	-	Ursus	0	0.772	0	0.138	0	0.003	0	0	0.332	0	0	0
20131112_P136sols_C16	-	-	0	0	0	0	0	0	0	0	0	0	0	0
20131112_P136sols_C17	-	Rangifer	0	0	0.033	0	0	0	0	0	0	0	1	0
20131112_P136sols_C18	-	Lepus	0	0	0	0	0	0	0.998	0	0	0	0	0
20131112_P136sols_C19	-	-	0	0	0	0	0	0	0.047	0	0	0	0	0
20131112_P136sols_C20	-	-	0	0	0	0	0	0	0	0	0	0	0	1
20131112_P136sols_C22	-	-	0	0	0	0	0	0	0	0	0	0	0	0
20131112_P136sols_C24	-	-	0	0	0	0	0	0	0	0	0	0	0	0
20131112_P136sols_C4	-	-	0	0	0	0	0	0	0	0	0	0	0	0
20131112_P136sols_C6	-	-	0	0	0	0	0	0	0	0	0	0	0	0
20131112_P136sols_D16	-	Lepus	0	0	0	0	0	0	1	0	0	0	0	0
20131112_P136sols_D17	-	Coelodonta	0	0	0	0	0	0	0	0	0	0	0	0.9
20131112_P136sols_D18	-	-	0	0	0	0	0	0	0	0	0	0	0	0
20131112_P136sols_D23	-	-	0	0	0	0	0	0	0	0	0	0	0	0
20131112_P136sols_D4	-	-	0	0	0	0	0	0	0	0	0	0	0	0
20131112_P136sols_E10	-	-	0	0	0	0	0	0	0	0	0	0	0	0
20131112_P136sols_E15	-	-	0	0	0	0	0	0	0	0	0	0	0	0
20131112_P136sols_F15	-	-	0	0	0	0	0	0	0	0	0.001	0	0	0
20131112_P136sols_F17	-	-	0	0	0	0	0	0	0	0	0	0	0	0
20131112_P136sols_F18	-	-	0	0	0	0.004	0	0	0.056	0	0.095	0	0	0
20131112_P136sols_F21	-	-	0	0	0	0	0	0	0	0	0	0	0	0
20131112_P136sols_F5	-	-	0	0	0	0	0	0	0	0	0	0	0	0
20131112_P136sols_G1	-	-	0	0	0	0	0	0	0	0	0	0	0	0
20131112_P136sols_G10	-	Rangifer	0	0	0.097	0	0	0	0	0	0.004	0.006	0.86	0
20131112_P136sols_G13	-	-	0	0	0	0	0	0	0	0	0	0	0	0
20131112_P136sols_G16	-	-	0	0	0	0	0	0	0	0	0	0	0	0
20131112_P136sols_G19	-	-	0	0.656	0	0.004	0	0	0	0	0.001	0	0	0
20131112_P136sols_G2	-	-	0	0	0	0	0	0	0	0	0	0	0	0
20131112_P136sols_G22	-	-	0	0	0	0	0	0	0	0	0	0	0	0
20131112_P136sols_G8	-	-	0	0	0	0	0	0	0	0	0	0	0	0
20131112_P136sols_G9	-	-	0	0	0	0	0	0	0	0	0	0	0	0
20131112_P136sols_H16	-	-	0	0	0	0	0	0	0	0	0	0	0	0
20131112_P136sols_H17	-	Coelodonta	0	0	0	0	0	0	0	0	0	0	0	1
20131112_P136sols_H19	-	-	0	0	0	0	0	0	0	0	0	0	0	0
20131112_P136sols_H20	-	-	0	0	0	0	0	0	0	0	0	0	0	0
20131112_P136sols_H21	-	-	0	0	0	0	0	0	0	0	0	0	0	0
20131112_P136sols_H8	-	Rangifer	0	0	0.919	0	0	0	0	0	0	0.968	1	0
20131112_P136sols_H9	-	-	0	0	0	0	0	0	0	0	0	0	0	0
20131112_P136sols_I14	-	-	0	0	0	0	0	0	0	0	0	0	0	0
20131112_P136sols_J11	-	-	0	0	0	0	0	0	0	0	0	0	0	0
20131112_P136sols_J19	-	-	0	0	0	0	0	0	0	0	0	0	0	0
20131112_P136sols_J22	-	-	0	0	0	0	0	0	0	0	0.068	0	0	0
20131112_P136sols_J23	-	-	0	0	0	0	0	0	0	0	0	0	0	0
20131112_P136sols_J6	-	-	0	0	0	0	0	0	0	0	0	0	0	0
20131112_P136sols_K1	-	-	0	0	0	0	0	0	0	0	0	0	0	0
20131112_P136sols_K7	-	-	0	0	0	0	0	0	0	0	0	0	0	0
20131112_P136sols_K8	-	-	0	0	0	0	0	0	0	0	0	0	0	0
20131112_P140sols_A11	-	Rangifer	0	0	0.017	0	0	0	0	0	0	0.01	1	0
20131112_P140sols_A17	-	-	0	0	0	0	0	0	0	0	0	0	0	0
20131112_P140sols_A6	-	-	0	0	0	0	0	0	0	0	0	0	0	0
20131112_P140sols_A9	-	Mustela	0	0	0	0.014	0	0	0	0	1	0	0	0
20131112_P140sols_B12	-	-	0	0	0	0	0	0	0	0	0	0	0	0
20131112_P140sols_C1	-	-	0	0	0	0	0	0	0	0	0	0	0	0
20131112_P140sols_C17	-	-	0	0	0	0	0	0	0	0	0	0	0	0
20131112_P140sols_C2	-	-	0	0	0	0	0	0	0	0	0	0	0	0
20131112_P140sols_C20	-	-	0	0	0	0	0	0	0	0	0	0	0	0
20131112_P140sols_C6	-	-	0	0	0	0	0	0	0	0	0	0	0	0
20131112_P140sols_D22	-	-	0	0	0	0	0	0	0	0	0	0	0	0
20131112_P140sols_D7	-	Lepus	0	0	0	0	0	0	1	0	0	0	0	0
20131112_P140sols_E5	-	Coelodonta	0	0	0	0	0	0	0	0	0	0	0	1
20131112_P140sols_F11	-	Rangifer	0	0	0.128	0	0	0	0	0	0	0.141	1	0
20131112_P140sols_F12	-	-	0	0	0	0	0	0	0	0	0.003	0	0	0
20131112_P140sols_F18	-	-	0	0	0	0	0	0	0	0	0	0	0	0
20131112_P140sols_F19	-	-	0	0	0	0	0	0	0	0	0	0	0	0
20131112_P140sols_F24	-	-	0	0	0	0	0	0	0	0	0	0	0	0
20131112_P140sols_G12	-	-	0	0	0	0	0	0	0	0	0	0	0	0
20131112_P140sols_G14	-	Rangifer	0	0	0.017	0	0	0	0	0	0	0.336	1	0
20131112_P140sols_G2	-	-	0	0	0	0	0	0	0	0	0	0	0	0
20131112_P140sols_G20	-	Equus	0	0	0	0	0.994	0	0	0	0	0	0	0
20131112_P140sols_G9	-	-	0	0	0	0	0	0	0	0	0	0	0	0
20131112_P140sols_H1	-	-	0	0	0	0	0	0	0	0	0	0	0	0
20131112_P140sols_H13	-	-	0	0	0	0	0	0	0	0	0	0	0	0
20131112_P140sols_H21	-	-	0	0	0	0	0	0	0	0	0	0	0	0
20131112_P140sols_I12	-	-	0	0	0	0	0	0	0	0	0	0	0	0
20131112_P140sols_I14	-	-	0	0	0	0	0	0	0	0	0	0	0	0
20131112_P140sols_I16	-	-	0	0	0	0	0	0	0	0	0	0	0	0
20131112_P140sols_I24	-	Mammuthus	0	0	0	0	0	0	0	0.887	0	0	0	0
20131112_P140sols_I3	-	-	0	0	0	0	0	0	0	0	0	0	0	0
20131112_P140sols_I5	-	-	0	0	0	0	0	0	0	0	0	0	0	0
20131112_P140sols_I9	-	-	0	0	0	0	0	0	0	0	0	0	0	0
20131112_P140sols_J10	-	-	0	0	0	0	0	0	0	0	0	0	0	0
20131112_P140sols_J13	-	Cervine	0	0	0.109	0	0	0	0	0	0	1	0.231	0
20131112_P140sols_J14	-	Cervine	0	0	0.127	0	0	0	0	0	0	1	0.643	0
20131112_P140sols_J15	-	-	0	0	0	0	0	0	0	0	0.002	0	0	0
20131112_P140sols_J8	-	-	0	0	0	0	0	0	0	0	0	0	0	0
20131112_P140sols_K16	-	-	0	0	0	0	0	0	0	0	0	0	0	0
20131112_P140sols_K2	-	Rangifer	0	0	0.591	0	0	0	0	0	0	0.001	1	0
20131112_P140sols_K21	-	-	0	0	0	0	0	0	0	0	0	0	0	0
20131112_P140sols_K22	-	-	0	0	0	0	0	0	0	0	0	0	0	0
20131112_P140sols_K7	-	-	0	0	0	0	0	0	0	0	0	0	0	0
20131112_P140sols_L9	-	Mammuthus	0	0	0	0	0	0	0	1	0	0	0	0
20131112_P140sols_M19	-	Lepus	0	0	0	0	0	0	0.969	0	0	0	0	0
20131112_P140sols_M9	-	-	0	0	0	0	0	0	0	0	0	0	0	0
20131112_P140sols_N1	-	-	0	0	0	0	0	0	0	0	0	0	0	0
20131112_P140sols_N11	-	-	0	0	0	0	0	0	0	0	0	0	0	0
20131112_P140sols_N14	-	-	0	0	0	0	0	0	0	0	0	0	0	0
20131112_P140sols_N17	-	-	0	0	0	0	0	0	0	0	0	0	0	0
20131112_P140sols_N20	-	-	0	0	0	0	0	0	0	0	0	0	0	0
20131112_P140sols_N23	-	-	0	0	0	0	0	0	0	0	0	0	0	0
20131112_P140sols_N4	-	-	0	0	0	0	0	0	0	0	0	0	0	0
20131112_P140sols_N6	-	-	0	0	0	0	0	0	0	0	0	0	0	0
20131112_P140sols_N7	-	-	0	0	0	0	0	0	0	0	0.036	0	0	0
20131112_P140sols_O14	-	-	0	0	0	0	0	0	0	0	0	0	0	0
20131112_P140sols_O22	-	-	0	0	0	0	0	0	0	0	0	0	0	0
20131112_P140sols_P19	-	-	0	0	0	0	0	0	0	0	0	0	0	0
20131112_P140sols_P2	-	-	0	0	0	0	0	0	0	0	0	0	0	0
20131112_P140sols_P4	-	-	0	0	0	0	0	0	0	0	0	0	0	0
20131112_P140sols_P6	-	Mustela	0	0.028	0	0.339	0	0.787	0	0	1	0	0	0
20131112_P140sols_P7	-	-	0	0	0	0	0	0	0	0	0	0	0	0
20131209_P96solsRun_A10	-	-	0	0	0	0	0	0	0	0	0	0	0	0
20131209_P96solsRun_A11	Coelodonta	Coelodonta	0	0	0	0	0	0	0	0	0	0	0	0.997
20131209_P96solsRun_A13	-	-	0	0	0	0	0	0	0	0	0	0	0	0
20131209_P96solsRun_A15	-	-	0	0	0	0	0	0	0	0	0	0	0	0
20131209_P96solsRun_A18	-	-	0	0	0	0	0	0	0	0	0	0	0	0
20131209_P96solsRun_A19	-	-	0	0	0	0	0	0	0	0	0	0	0	0
20131209_P96solsRun_A2	-	-	0	0	0	0	0	0	0	0	0	0	0	0
20131209_P96solsRun_A20	-	-	0	0	0	0	0	0	0	0	0	0	0	0
20131209_P96solsRun_A4	Rangifer	Rangifer	0	0	0.085	0	0	0	0	0	0	0.098	1	0
20131209_P96solsRun_A6	-	-	0	0	0	0	0	0	0	0	0	0	0	0
20131209_P96solsRun_A7	-	-	0	0	0	0	0	0	0	0	0	0	0	0
20131209_P96solsRun_A8	-	-	0	0	0	0	0	0	0	0	0	0	0	0
20131209_P96solsRun_A9	-	Rangifer	0	0	0	0	0	0	0	0	0	0.001	1	0
20131209_P96solsRun_B1	-	-	0	0	0	0	0	0	0	0	0	0	0	0
20131209_P96solsRun_B10	-	-	0	0	0	0	0	0	0	0	0	0	0	0
20131209_P96solsRun_B11	-	-	0	0	0	0	0	0	0	0	0	0	0	0
20131209_P96solsRun_B13	-	-	0	0	0	0	0	0	0	0	0	0	0	0
20131209_P96solsRun_B15	-	-	0	0	0	0	0	0	0	0	0	0	0	0
20131209_P96solsRun_B16	-	-	0	0	0	0	0	0	0	0	0	0	0	0
20131209_P96solsRun_B18	-	-	0	0	0	0	0	0	0	0	0	0	0	0
20131209_P96solsRun_B2	-	-	0	0	0	0	0	0	0	0	0	0	0	0
20131209_P96solsRun_B21	-	-	0	0	0	0	0	0	0	0	0	0	0	0
20131209_P96solsRun_B22	Rangifer	Rangifer	0	0	0	0	0	0	0	0	0	0	0.905	0
20131209_P96solsRun_B23	-	-	0	0	0	0	0	0	0	0	0	0	0	0
20131209_P96solsRun_B24	Canid	Canid	0	0.032	0	1	0	0	0	0	0.039	0	0	0
20131209_P96solsRun_B6	-	-	0	0	0	0	0	0	0	0	0	0	0	0
20131209_P96solsRun_B7	-	-	0	0	0	0	0	0	0	0	0	0	0	0
20131209_P96solsRun_B8	-	-	0	0	0	0	0	0	0	0	0	0	0	0
20131209_P96solsRun_C1	-	-	0	0	0	0	0	0	0	0	0	0	0	0
20131209_P96solsRun_C10	-	-	0	0	0	0	0	0	0	0	0	0	0	0
20131209_P96solsRun_C12	-	-	0	0	0	0	0	0	0	0	0	0	0	0
20131209_P96solsRun_C13	-	-	0	0	0	0	0	0	0	0	0	0	0	0
20131209_P96solsRun_C14	-	-	0	0	0	0	0	0	0	0	0	0	0	0
20131209_P96solsRun_C15	Lepus	Lepus	0	0	0	0	0	0	1	0	0	0	0	0
20131209_P96solsRun_C16	-	-	0	0	0	0	0	0	0	0	0	0	0	0
20131209_P96solsRun_C17	-	-	0	0	0	0	0	0	0	0	0	0	0	0
20131209_P96solsRun_C19	-	-	0	0	0	0	0	0	0	0	0	0	0	0
20131209_P96solsRun_C20	-	-	0	0	0	0	0	0	0	0	0	0	0	0
20131209_P96solsRun_C21	-	-	0	0	0	0	0	0	0	0	0	0	0	0
20131209_P96solsRun_C22	-	-	0	0	0	0	0	0	0	0	0	0	0	0
20131209_P96solsRun_C24	-	-	0	0	0	0	0	0	0	0	0	0	0	0
20131209_P96solsRun_C3	-	-	0	0	0	0	0	0	0	0	0	0	0	0
20131209_P96solsRun_C4	-	-	0	0	0	0	0	0	0	0	0	0	0	0
20131209_P96solsRun_C5	-	-	0	0	0	0	0	0	0	0	0	0	0	0
20131209_P96solsRun_C7	-	-	0	0	0	0	0	0	0	0	0	0	0	0
20131209_P96solsRun_C8	-	-	0	0	0	0	0	0	0	0	0	0	0	0
20131209_P96solsRun_D1	-	-	0	0	0	0	0	0	0	0	0	0	0	0
20131209_P96solsRun_D10	-	Equus	0	0	0	0	0.982	0	0	0	0	0	0	0
20131209_P96solsRun_D11	-	-	0	0	0	0	0	0	0	0	0	0	0	0
20131209_P96solsRun_D13	-	-	0	0	0	0	0	0	0	0	0	0	0	0
20131209_P96solsRun_D14	Bos/Bison	Bos/Bison	0	0	1	0	0	0	0	0	0	0.024	0.004	0
20131209_P96solsRun_D15	-	-	0	0	0	0	0	0	0	0	0	0	0	0
20131209_P96solsRun_D16	-	-	0	0	0	0	0	0	0	0	0	0	0	0
20131209_P96solsRun_D18	-	-	0	0	0	0	0	0	0	0	0	0	0	0
20131209_P96solsRun_D19	Coelodonta	Coelodonta	0	0	0	0	0	0	0	0	0	0	0	1
20131209_P96solsRun_D2	-	-	0	0	0	0	0	0	0	0	0	0	0	0
20131209_P96solsRun_D21	-	-	0	0	0	0	0	0	0	0	0	0	0	0
20131209_P96solsRun_D22	-	-	0	0	0	0	0	0	0	0	0	0	0	0
20131209_P96solsRun_D23	-	-	0	0	0	0	0	0	0	0	0	0	0	0
20131209_P96solsRun_D3	-	-	0	0	0	0	0	0	0	0	0	0	0	0
20131209_P96solsRun_D4	-	-	0	0	0	0	0	0	0	0	0	0	0	0
20131209_P96solsRun_D6	-	-	0	0	0	0	0	0	0	0	0	0	0	0
20131209_P96solsRun_D8	-	-	0	0	0	0	0	0	0	0	0	0	0	0
20131209_P96solsRun_E10	-	-	0	0	0	0	0	0	0	0	0	0	0	0
20131209_P96solsRun_E11	-	-	0	0	0	0	0	0	0	0	0	0	0	0
20131209_P96solsRun_E12	-	-	0	0	0	0	0	0	0	0	0	0	0	0
20131209_P96solsRun_E14	-	-	0	0	0	0	0	0	0	0	0	0	0	0
20131209_P96solsRun_E15	Rangifer	Rangifer	0	0	0.003	0	0	0	0	0	0	0.004	1	0
20131209_P96solsRun_E17	Rangifer	Rangifer	0	0	0	0	0	0	0	0	0	0	0.442	0
20131209_P96solsRun_E18	-	-	0	0	0	0	0	0	0	0	0	0	0	0
20131209_P96solsRun_E19	-	-	0	0	0	0	0	0	0	0	0	0	0	0
20131209_P96solsRun_E20	-	-	0	0	0	0	0	0	0	0	0	0	0	0
20131209_P96solsRun_E22	-	-	0	0	0	0	0	0	0	0	0	0	0	0
20131209_P96solsRun_E23	-	-	0	0	0	0	0	0	0	0	0	0	0	0
20131209_P96solsRun_E4	-	-	0	0	0	0	0	0	0	0	0	0	0	0
20131209_P96solsRun_E5	-	-	0	0	0	0	0	0	0	0	0	0	0	0
20131209_P96solsRun_E6	-	-	0	0	0	0	0	0	0	0	0	0	0	0
20131209_P96solsRun_E8	-	-	0	0	0	0	0	0	0	0	0	0	0	0
20131209_P96solsRun_E9	-	Canid	0	0.156	0	1	0	0	0	0	0.045	0	0	0
20131209_P96solsRun_F1	-	-	0	0	0	0	0	0	0	0	0	0	0	0
20131209_P96solsRun_F10	-	-	0	0	0	0	0	0	0	0	0	0	0	0
20131209_P96solsRun_F12	-	Apodemus	0.258	0	0	0	0	0	0	0	0	0	0	0
20131209_P96solsRun_F13	-	-	0	0	0	0	0	0	0	0	0	0	0	0
20131209_P96solsRun_F14	-	-	0	0	0	0	0	0	0	0	0	0	0	0
20131209_P96solsRun_F15	-	-	0	0	0	0	0	0	0	0	0	0	0	0
20131209_P96solsRun_F16	-	-	0	0	0	0	0	0	0	0	0	0	0	0
20131209_P96solsRun_F17	-	-	0	0	0	0	0	0	0	0	0	0	0	0
20131209_P96solsRun_F19	-	-	0	0	0	0	0	0	0	0	0	0	0	0
20131209_P96solsRun_F2	-	-	0	0	0	0	0	0	0	0	0	0	0	0
20131209_P96solsRun_F20	Lepus	Lepus	0	0	0	0	0	0	0.328	0	0	0	0	0
20131209_P96solsRun_F21	-	-	0	0	0	0	0	0	0	0	0	0	0	0
20131209_P96solsRun_F22	-	-	0	0	0	0	0	0	0	0	0	0	0	0
20131209_P96solsRun_F23	Rangifer	-	0	0	0	0	0	0	0	0	0	0.001	0.001	0
20131209_P96solsRun_F3	-	-	0	0	0	0	0	0	0	0	0	0	0	0
20131209_P96solsRun_F4	-	-	0	0	0	0	0	0	0	0	0	0	0	0
20131209_P96solsRun_F9	-	-	0	0	0	0	0	0	0	0	0	0	0	0
20131209_P96solsRun_G1	-	-	0	0	0	0	0	0	0	0	0	0	0	0
20131209_P96solsRun_G11	-	-	0	0	0	0	0	0	0	0	0	0	0	0
20131209_P96solsRun_G12	-	-	0	0	0	0	0	0	0	0	0	0	0	0
20131209_P96solsRun_G13	-	-	0	0	0	0	0	0	0	0	0	0	0	0
20131209_P96solsRun_G14	-	-	0	0	0	0	0	0	0	0	0	0	0	0
20131209_P96solsRun_G15	-	-	0	0	0	0	0	0	0	0	0	0	0	0
20131209_P96solsRun_G20	-	-	0	0	0	0	0	0	0	0	0	0	0	0
20131209_P96solsRun_G21	-	-	0	0	0	0	0	0	0	0	0	0	0	0
20131209_P96solsRun_G22	-	-	0	0	0	0	0	0	0	0	0	0	0	0
20131209_P96solsRun_G23	-	-	0	0	0	0	0	0	0	0	0	0	0	0
20131209_P96solsRun_G24	-	-	0	0	0	0	0	0	0	0	0	0	0	0
20131209_P96solsRun_G3	-	-	0	0	0	0	0	0	0	0	0	0	0	0
20131209_P96solsRun_G4	-	-	0	0	0	0	0	0	0	0	0	0	0	0
20131209_P96solsRun_G5	-	-	0	0	0	0	0	0	0	0	0	0	0	0
20131209_P96solsRun_G6	-	-	0	0	0	0	0	0	0	0	0	0	0	0
20131209_P96solsRun_G7	-	-	0	0	0	0	0	0	0	0	0	0	0	0
20131209_P96solsRun_G9	-	-	0	0	0	0	0	0	0	0	0	0	0	0
20131209_P96solsRun_H15	-	-	0	0	0	0	0	0	0	0	0	0	0	0
20131209_P96solsRun_H19	-	-	0	0	0	0	0	0	0	0	0	0	0	0
20131209_P96solsRun_H2	Bos/Bison	Bos/Bison	0	0	0.921	0	0	0	0	0	0	0	0	0
20131209_P96solsRun_H20	-	-	0	0	0	0	0	0	0	0	0	0	0	0
20131209_P96solsRun_H21	-	-	0	0	0	0	0	0	0	0	0	0	0	0
20131209_P96solsRun_H3	Rangifer	-	0	0	0	0	0	0	0	0	0	0	0.001	0
20131209_P96solsRun_H5	Coelodonta	Coelodonta	0	0	0	0	0	0	0	0	0	0	0	1
20131209_P96solsRun_H6	-	-	0	0	0	0	0	0	0	0	0	0	0	0
20131209_P96solsRun_H7	-	-	0	0	0	0	0	0	0	0	0	0	0	0
20131209_P96solsRun_H9	-	-	0	0	0	0	0	0	0	0	0	0	0	0
20131209_P96solsRun_I10	-	-	0	0	0	0	0	0	0	0	0	0	0	0
20131209_P96solsRun_I13	-	-	0	0	0	0	0	0	0	0	0	0	0	0
20131209_P96solsRun_I14	-	-	0	0	0	0	0	0	0	0	0	0	0	0
20131209_P96solsRun_I16	-	-	0	0	0	0	0	0	0	0	0	0	0	0
20131209_P96solsRun_I17	-	-	0	0	0	0	0	0	0	0	0	0	0	0
20131209_P96solsRun_I18	-	-	0	0	0	0	0	0	0	0	0	0	0	0
20131209_P96solsRun_I2	-	-	0	0	0	0	0	0	0	0	0	0	0	0
20131209_P96solsRun_I20	-	-	0	0	0	0	0	0	0	0	0	0	0	0
20131209_P96solsRun_I21	-	-	0	0	0	0	0	0	0	0	0	0	0	0
20131209_P96solsRun_I22	-	-	0	0	0	0	0	0	0	0	0	0	0	0
20131209_P96solsRun_I3	Rangifer	Rangifer	0	0	0	0	0	0	0	0	0	0	1	0
20131209_P96solsRun_I4	-	Rangifer	0	0	0.075	0	0	0	0	0	0	0.098	1	0
20131209_P96solsRun_I5	Rangifer	Rangifer	0	0	0.011	0	0	0	0	0	0	0	1	0
20131209_P96solsRun_I6	-	-	0	0	0	0	0	0	0	0	0	0	0	0
20131209_P96solsRun_I9	-	-	0	0	0	0	0	0	0	0	0	0	0	0
20131209_P96solsRun_J1	-	-	0	0	0	0	0	0	0	0	0	0	0	0
20131209_P96solsRun_J10	-	-	0	0	0	0	0	0	0	0	0	0	0	0
20131209_P96solsRun_J12	-	-	0	0	0	0	0	0	0	0	0	0	0	0
20131209_P96solsRun_J13	-	-	0	0	0	0	0	0	0	0	0	0	0	0
20131209_P96solsRun_J14	-	-	0	0	0	0	0	0	0	0	0	0	0	0
20131209_P96solsRun_J15	-	-	0	0	0	0	0	0	0	0	0	0	0	0
20131209_P96solsRun_J16	-	-	0	0	0	0	0	0	0	0	0	0	0	0
20131209_P96solsRun_J17	-	-	0	0	0	0	0	0	0	0	0	0	0	0
20131209_P96solsRun_J18	-	-	0	0	0	0	0	0	0	0	0.001	0	0	0
20131209_P96solsRun_J2	-	-	0	0	0	0	0	0	0	0	0	0	0	0
20131209_P96solsRun_J20	-	-	0	0	0	0	0	0	0	0	0	0	0	0
20131209_P96solsRun_J21	-	-	0	0	0	0	0	0	0	0	0	0	0	0
20131209_P96solsRun_J22	-	-	0	0	0	0	0	0	0	0	0	0	0	0
20131209_P96solsRun_J23	-	-	0	0	0	0	0	0	0	0	0	0	0	0
20131209_P96solsRun_J24	-	-	0	0	0	0	0	0	0	0	0	0	0	0
20131209_P96solsRun_J3	-	-	0	0	0	0	0	0	0	0	0	0	0	0
20131209_P96solsRun_J4	-	-	0	0	0	0	0	0	0	0	0	0	0	0
20131209_P96solsRun_J5	-	-	0	0	0	0	0	0	0	0	0	0	0	0
20131209_P96solsRun_J8	-	-	0	0	0	0	0	0	0	0	0	0	0	0
20131209_P96solsRun_J9	Lepus	Lepus	0	0	0	0	0	0	1	0	0	0	0	0
20131209_P96solsRun_K10	Rangifer	Rangifer	0	0	0.001	0	0	0	0	0	0	0	0.855	0
20131209_P96solsRun_K12	-	-	0	0	0	0	0	0	0	0	0	0	0	0
20131209_P96solsRun_K13	-	-	0	0	0	0	0	0	0	0	0	0	0	0
20131209_P96solsRun_K14	Rangifer	Rangifer	0	0	0.001	0	0	0	0	0	0	0	0.87	0
20131209_P96solsRun_K15	-	-	0	0	0	0	0	0	0	0	0	0	0	0
20131209_P96solsRun_K17	-	-	0	0	0	0	0	0	0	0	0	0	0	0
20131209_P96solsRun_K18	Equus	Equus	0	0	0	0	1	0	0	0	0	0	0	0
20131209_P96solsRun_K19	-	-	0	0	0	0	0	0	0	0	0	0	0	0
20131209_P96solsRun_K2	-	-	0	0	0	0	0	0	0	0	0	0	0	0
20131209_P96solsRun_K21	-	-	0	0	0	0	0	0	0	0	0	0.038	0.044	0
20131209_P96solsRun_K22	-	-	0	0	0	0	0	0	0	0	0	0	0	0
20131209_P96solsRun_K23	-	-	0	0	0.002	0	0	0	0	0	0	0.478	0.116	0
20131209_P96solsRun_K24	-	-	0	0	0	0	0	0	0	0	0	0	0	0
20131209_P96solsRun_K4	-	-	0	0	0	0	0	0	0	0	0	0	0	0
20131209_P96solsRun_K6	-	-	0	0	0	0	0	0	0	0	0	0	0	0
20131209_P96solsRun_L1	-	-	0	0	0	0	0	0	0	0	0	0	0	0
20131209_P96solsRun_L10	-	-	0	0	0	0	0	0	0	0	0	0	0	0
20131209_P96solsRun_L11	-	-	0	0	0	0	0	0	0	0	0	0	0	0
20131209_P96solsRun_L13	Coelodonta	Coelodonta	0	0	0	0	0	0	0	0	0	0	0	0.388
20131209_P96solsRun_L14	-	-	0	0	0	0	0	0	0	0	0	0	0	0
20131209_P96solsRun_L15	-	-	0	0	0	0	0	0	0	0	0	0	0	0
20131209_P96solsRun_L16	-	-	0	0	0	0	0	0	0	0	0	0	0	0
20131209_P96solsRun_L17	-	-	0	0	0	0	0	0	0	0	0	0	0	0
20131209_P96solsRun_L18	-	-	0	0	0	0	0	0	0	0	0	0	0	0
20131209_P96solsRun_L19	-	-	0	0	0	0	0	0	0	0	0	0	0	0
20131209_P96solsRun_L2	-	-	0	0	0	0	0	0	0	0	0	0	0	0
20131209_P96solsRun_L23	-	-	0	0	0	0	0	0	0	0	0	0	0	0
20131209_P96solsRun_L3	-	-	0	0	0	0	0	0	0	0	0	0	0	0
20131209_P96solsRun_L4	-	-	0	0	0	0	0	0	0	0	0	0	0	0
20131209_P96solsRun_L6	-	-	0	0	0	0	0	0	0	0	0	0	0	0
20131209_P96solsRun_L7	-	-	0	0	0	0	0	0	0	0	0	0	0	0
20131209_P96solsRun_L8	-	-	0	0	0	0	0	0	0	0	0	0	0	0
20131209_P96solsRun_M10	-	-	0	0	0	0	0	0	0	0	0	0	0	0
20131209_P96solsRun_M12	-	-	0	0	0	0	0	0	0	0	0	0	0	0
20131209_P96solsRun_M17	-	-	0	0	0	0	0	0	0	0	0	0	0	0
20131209_P96solsRun_M18	-	-	0	0	0	0	0	0	0	0	0	0	0	0
20131209_P96solsRun_M2	-	-	0	0	0	0	0	0	0	0	0	0	0	0
20131209_P96solsRun_M21	-	-	0	0	0	0	0	0	0	0	0	0	0	0
20131209_P96solsRun_M22	Rangifer	Rangifer	0	0	0.001	0	0	0	0	0	0	0.003	1	0
20131209_P96solsRun_M23	-	-	0	0	0	0	0	0	0	0	0	0	0	0
20131209_P96solsRun_M24	-	-	0	0	0	0	0	0	0	0	0	0	0	0
20131209_P96solsRun_M4	-	-	0	0	0	0	0	0	0	0	0	0	0	0
20131209_P96solsRun_M6	-	-	0	0	0	0	0	0	0	0	0	0	0	0
20131209_P96solsRun_M7	-	-	0	0	0	0	0	0	0	0.017	0	0	0	0
20131209_P96solsRun_M8	-	-	0	0	0	0	0	0	0	0	0	0	0	0
20131209_P96solsRun_M9	-	-	0	0	0	0	0	0	0	0	0	0	0	0
20131209_P96solsRun_N1	-	-	0	0	0	0	0	0	0	0	0	0	0	0
20131209_P96solsRun_N11	-	-	0	0	0	0	0	0	0	0	0	0	0	0
20131209_P96solsRun_N12	Rangifer	Rangifer	0	0	0.002	0	0	0	0	0	0	0.001	1	0
20131209_P96solsRun_N14	-	-	0	0	0	0	0	0	0	0	0	0	0	0
20131209_P96solsRun_N15	-	-	0	0	0	0	0	0	0	0	0	0	0	0
20131209_P96solsRun_N16	-	-	0	0	0	0	0	0	0	0	0	0	0	0
20131209_P96solsRun_N17	-	-	0	0	0	0	0	0	0	0	0	0	0	0
20131209_P96solsRun_N18	Equus	Equus	0	0	0	0	0.805	0	0	0	0	0	0	0
20131209_P96solsRun_N19	-	-	0	0	0	0	0	0	0	0	0	0	0	0
20131209_P96solsRun_N20	-	-	0	0	0	0	0	0	0	0	0	0	0	0
20131209_P96solsRun_N21	Lepus	Lepus	0	0	0	0	0	0	1	0	0	0	0	0
20131209_P96solsRun_N22	-	-	0	0	0	0	0	0	0	0	0	0	0	0
20131209_P96solsRun_N23	-	-	0	0	0	0	0	0	0	0	0	0	0	0
20131209_P96solsRun_N24	Equus	Equus	0	0	0	0	0.657	0	0	0	0	0	0	0
20131209_P96solsRun_N3	-	-	0	0	0	0	0	0	0	0	0	0	0	0
20131209_P96solsRun_N4	-	-	0	0	0	0	0	0	0	0	0	0	0	0
20131209_P96solsRun_N5	Bos/Bison	Bos/Bison	0	0	0.882	0	0	0	0	0	0	0	0	0
20131209_P96solsRun_N6	-	-	0	0	0	0	0	0	0	0	0	0	0	0
20131209_P96solsRun_N7	-	Mammuthus	0	0	0	0	0	0	0	1	0	0	0	0
20131209_P96solsRun_N8	-	-	0	0	0	0	0	0	0	0	0	0	0	0
20131209_P96solsRun_N9	Lepus	Lepus	0	0	0	0	0	0	0.483	0	0	0	0	0
20131209_P96solsRun_O1	Rangifer	Rangifer	0	0	0.086	0	0	0	0	0	0	0.018	1	0
20131209_P96solsRun_O10	-	-	0	0	0	0	0	0	0	0	0	0	0	0
20131209_P96solsRun_O15	-	-	0	0	0	0	0	0	0	0	0	0	0	0
20131209_P96solsRun_O16	-	-	0	0	0	0	0	0	0	0	0	0	0	0
20131209_P96solsRun_O17	Mammuthus	Mammuthus	0	0	0	0	0	0	0	1	0	0	0	0
20131209_P96solsRun_O18	-	-	0	0	0	0	0	0	0	0	0	0	0	0
20131209_P96solsRun_O2	-	-	0	0	0	0	0	0	0	0	0	0	0	0
20131209_P96solsRun_O20	-	-	0	0	0	0	0	0	0	0	0	0	0	0
20131209_P96solsRun_O21	Bos/Bison	Bos/Bison	0	0	0.958	0	0	0	0	0	0	0	0	0
20131209_P96solsRun_O22	-	-	0	0	0	0	0	0	0	0	0	0	0	0
20131209_P96solsRun_O23	-	-	0	0	0	0	0	0	0	0	0	0	0	0
20131209_P96solsRun_O24	-	-	0	0	0	0	0	0	0	0	0	0	0	0
20131209_P96solsRun_O3	-	-	0	0	0	0	0	0	0	0	0	0	0	0
20131209_P96solsRun_O5	-	-	0	0	0	0	0	0	0	0	0	0	0	0
20131209_P96solsRun_O6	-	-	0	0	0	0	0	0	0	0	0	0	0	0
20131209_P96solsRun_O7	-	-	0	0	0	0	0	0	0	0	0	0	0	0
20131209_P96solsRun_O8	-	-	0	0	0	0	0	0	0	0	0	0	0	0
20131209_P96solsRun_O9	Rangifer	Rangifer	0	0	0.056	0	0	0	0	0	0	0.009	1	0
20131209_P96solsRun_P11	-	-	0	0	0	0	0	0	0	0	0	0	0	0
20131209_P96solsRun_P12	-	-	0	0	0	0	0	0	0	0	0	0	0	0
20131209_P96solsRun_P14	-	-	0	0	0	0	0	0	0	0	0	0	0	0
20131209_P96solsRun_P15	Mustela	-	0	0	0	0	0	0	0	0	0.012	0	0	0
20131209_P96solsRun_P16	-	-	0	0	0	0	0	0	0	0	0	0	0	0
20131209_P96solsRun_P17	-	-	0	0	0	0	0	0	0	0	0	0	0	0
20131209_P96solsRun_P18	-	-	0	0	0	0	0	0	0	0	0	0	0	0
20131209_P96solsRun_P19	Bos/Bison	Bos/Bison	0	0	1	0	0	0	0	0	0	0	0	0
20131209_P96solsRun_P2	Bos/Bison	Bos/Bison	0	0	0.998	0	0	0	0	0	0	0	0	0
20131209_P96solsRun_P20	-	-	0	0	0	0	0	0	0	0	0	0	0	0
20131209_P96solsRun_P22	-	-	0	0	0	0	0	0	0	0	0	0	0	0
20131209_P96solsRun_P23	-	-	0	0	0	0	0	0	0	0	0	0	0	0
20131209_P96solsRun_P3	-	-	0	0	0	0	0	0	0	0	0	0	0	0
20131209_P96solsRun_P6	-	-	0	0	0	0	0	0	0	0	0	0	0	0
20131209_P96solsRun_P7	-	-	0	0	0	0	0	0	0	0	0	0	0	0
20131209_P96solsRun_P9	-	-	0	0	0	0	0	0	0	0	0	0	0	0
20131218_PH92solRun_A10	-	-	0	0	0	0	0	0	0	0	0	0	0	0
20131218_PH92solRun_A11	-	-	0	0	0	0	0	0	0	0	0	0	0	0
20131218_PH92solRun_A13	-	-	0	0	0	0	0	0	0	0	0	0	0	0
20131218_PH92solRun_A14	-	-	0	0	0	0	0	0	0	0	0	0	0	0
20131218_PH92solRun_A15	-	-	0	0	0	0	0	0	0	0	0	0	0	0
20131218_PH92solRun_A16	Rangifer	Rangifer	0	0	0	0	0	0	0	0	0	0	0.693	0
20131218_PH92solRun_A17	-	-	0	0	0	0	0	0	0	0	0	0	0	0
20131218_PH92solRun_A21	Rangifer	Rangifer	0	0	0	0	0	0	0	0	0	0	1	0
20131218_PH92solRun_A22	-	-	0	0	0	0	0	0	0	0	0	0	0	0
20131218_PH92solRun_A23	-	-	0	0	0	0	0	0	0	0	0	0	0	0
20131218_PH92solRun_A24	-	-	0	0	0	0	0	0	0	0	0	0	0	0
20131218_PH92solRun_A6	Rangifer	Rangifer	0	0	0.135	0	0	0	0	0	0	0.008	1	0
20131218_PH92solRun_A7	-	-	0	0	0	0	0	0	0	0	0	0	0	0
20131218_PH92solRun_A8	Coelodonta	Coelodonta	0	0	0	0	0	0	0	0	0	0	0	0.997
20131218_PH92solRun_A9	-	-	0	0	0	0	0	0	0	0	0	0	0	0
20131218_PH92solRun_B10	Rangifer	Rangifer	0	0	0.005	0	0	0	0	0	0	0	1	0
20131218_PH92solRun_B14	-	-	0	0	0	0	0	0	0	0	0	0	0	0
20131218_PH92solRun_B15	-	-	0	0	0	0	0	0	0	0	0	0	0	0
20131218_PH92solRun_B17	-	-	0	0	0	0	0	0	0	0	0	0	0	0
20131218_PH92solRun_B18	-	Crocuta/Panthera	0	0	0	0	0	1	0	0	0.025	0	0	0
20131218_PH92solRun_B19	-	-	0	0	0	0	0	0	0	0	0	0	0	0
20131218_PH92solRun_B24	-	Lepus	0	0	0	0	0	0	1	0	0	0	0	0
20131218_PH92solRun_B4	-	-	0	0	0	0	0	0	0	0	0	0	0	0
20131218_PH92solRun_B6	Lepus	Lepus	0	0	0	0	0	0	1	0	0	0	0	0
20131218_PH92solRun_C11	-	-	0	0	0	0	0	0	0	0	0	0	0	0
20131218_PH92solRun_C12	Bos/Bison	-	0	0	1	0	0	0	0	0	0	0.006	0.549	0
20131218_PH92solRun_C14	-	-	0	0	0	0	0	0	0	0	0	0	0	0
20131218_PH92solRun_C15	-	-	0	0	0	0	0	0	0	0	0	0	0	0
20131218_PH92solRun_C16	-	-	0	0	0	0	0	0	0	0	0	0	0	0
20131218_PH92solRun_C17	-	-	0	0	0	0	0	0	0	0	0	0	0	0
20131218_PH92solRun_C2	-	-	0	0	0	0	0	0	0	0	0	0	0	0
20131218_PH92solRun_C21	Lepus	Lepus	0	0	0	0	0	0	0.28	0	0	0	0	0
20131218_PH92solRun_C22	-	Rangifer	0	0	0	0	0	0	0	0	0	0	0.191	0
20131218_PH92solRun_C23	Canid	Canid	0	0	0	0.664	0	0	0	0	0.002	0	0	0
20131218_PH92solRun_C24	-	-	0	0	0	0	0	0	0	0	0	0	0	0
20131218_PH92solRun_C3	-	-	0	0	0	0	0	0	0	0	0	0	0	0
20131218_PH92solRun_C4	-	-	0	0	0	0	0	0	0	0	0	0	0	0
20131218_PH92solRun_C8	-	-	0	0	0	0	0	0	0	0	0	0	0	0
20131218_PH92solRun_D14	-	-	0	0	0	0	0	0	0	0	0	0	0	0
20131218_PH92solRun_D15	-	-	0	0	0	0	0	0	0	0	0	0	0	0
20131218_PH92solRun_D16	-	-	0	0	0	0	0	0	0	0	0	0	0	0
20131218_PH92solRun_D2	-	-	0	0	0	0	0	0	0	0	0	0	0	0
20131218_PH92solRun_D21	Rangifer	Rangifer	0	0	0.049	0	0	0	0	0	0	0.073	1	0
20131218_PH92solRun_D22	-	-	0	0	0	0	0	0	0	0	0	0	0	0
20131218_PH92solRun_D23	Rangifer	Rangifer	0	0	0.002	0	0	0	0	0	0	0	1	0
20131218_PH92solRun_D5	-	-	0	0	0	0	0	0	0	0	0	0	0	0
20131218_PH92solRun_D9	-	-	0	0	0	0	0	0	0	0	0	0	0	0
20131218_PH92solRun_E11	-	-	0	0	0	0	0	0	0	0	0	0	0	0
20131218_PH92solRun_E14	Lepus	Lepus	0	0	0	0	0	0	1	0	0	0	0	0
20131218_PH92solRun_E15	-	-	0	0	0	0	0	0	0	0	0	0	0	0
20131218_PH92solRun_E16	-	-	0	0	0	0	0	0	0	0	0	0	0	0
20131218_PH92solRun_E18	Coelodonta	Coelodonta	0	0	0	0	0	0	0	0	0	0	0	0.645
20131218_PH92solRun_E19	Rangifer	Rangifer	0	0	0	0	0	0	0	0	0	0	0.205	0
20131218_PH92solRun_E21	-	-	0	0	0	0	0	0	0	0	0	0	0	0
20131218_PH92solRun_E7	-	-	0	0	0	0	0	0	0	0	0	0	0	0
20131218_PH92solRun_E8	Coelodonta	Coelodonta	0	0	0	0	0	0	0	0	0	0	0	0.415
20131218_PH92solRun_E9	-	-	0	0	0	0	0	0	0	0	0	0	0	0
20131218_PH92solRun_F1	-	-	0	0	0	0	0	0	0	0	0	0	0	0
20131218_PH92solRun_F11	-	-	0	0	0	0	0	0	0	0	0	0	0	0
20131218_PH92solRun_F12	-	-	0	0	0	0	0	0	0	0	0	0	0	0
20131218_PH92solRun_F13	-	-	0	0	0	0	0	0	0	0	0	0	0	0
20131218_PH92solRun_F15	-	-	0	0	0	0	0	0	0	0	0	0	0	0
20131218_PH92solRun_F17	Lepus	Lepus	0	0	0	0	0	0	1	0	0	0	0	0
20131218_PH92solRun_F2	-	-	0	0	0	0	0	0	0	0	0	0	0	0
20131218_PH92solRun_F20	-	-	0	0	0	0	0	0	0	0	0	0	0	0
20131218_PH92solRun_F21	Bos/Bison	Bos/Bison	0	0	1	0	0	0	0	0	0	0	0	0
20131218_PH92solRun_F22	-	-	0	0	0	0	0	0	0	0	0	0	0	0
20131218_PH92solRun_F23	-	-	0	0	0	0	0	0	0	0	0	0	0	0
20131218_PH92solRun_F24	Cervine	Cervine	0	0	0	0	0	0	0	0	0	0.46	0.001	0
20131218_PH92solRun_F3	-	Canid	0	0.001	0	1	0	0	0	0	0.013	0	0	0
20131218_PH92solRun_F4	-	-	0	0	0	0	0	0	0	0	0	0	0	0
20131218_PH92solRun_F5	-	-	0	0	0	0	0	0	0	0	0	0	0	0
20131218_PH92solRun_F6	-	-	0	0	0	0	0	0	0	0	0	0	0	0
20131218_PH92solRun_F8	-	-	0	0	0	0	0	0	0	0	0	0	0	0
20131218_PH92solRun_F9	-	-	0	0	0	0	0	0	0	0	0	0	0	0
20131218_PH92solRun_G12	Equus	-	0	0	0	0	0.059	0	0	0	0	0	0	0
20131218_PH92solRun_G13	Rangifer	Rangifer	0	0	0	0	0	0	0	0	0	0	0.999	0
20131218_PH92solRun_G14	-	-	0	0	0	0	0	0	0	0	0	0	0	0
20131218_PH92solRun_G15	Mammuthus	Mammuthus	0	0	0	0	0	0	0	0.382	0	0	0	0
20131218_PH92solRun_G17	-	Mammuthus	0	0	0	0	0	0	0	0.929	0	0	0	0
20131218_PH92solRun_G18	-	-	0	0	0	0	0	0	0	0	0	0	0	0
20131218_PH92solRun_G19	-	-	0	0	0	0	0	0	0	0	0	0	0	0
20131218_PH92solRun_G2	-	-	0	0	0	0	0	0	0	0	0	0	0	0
20131218_PH92solRun_G21	-	-	0	0	0	0	0	0	0	0	0	0	0	0
20131218_PH92solRun_G23	-	-	0	0	0	0	0	0	0	0	0	0	0	0
20131218_PH92solRun_G24	-	-	0	0	0	0	0	0	0	0	0	0	0	0
20131218_PH92solRun_G3	-	-	0	0	0	0	0	0	0	0	0	0	0	0
20131218_PH92solRun_G4	-	-	0	0	0	0	0	0	0	0	0	0	0	0
20131218_PH92solRun_G5	-	Lepus	0	0	0	0	0	0	1	0	0	0	0	0
20131218_PH92solRun_G6	-	-	0	0	0	0	0	0	0	0	0	0	0	0
20131218_PH92solRun_G7	-	Coelodonta	0	0	0	0	0	0	0	0	0	0	0	0.954
20131218_PH92solRun_G8	-	-	0	0	0	0	0	0	0	0	0	0	0	0
20131218_PH92solRun_G9	-	-	0	0	0	0	0	0	0	0	0	0	0	0
20131218_PH92solRun_H13	Lepus	Lepus	0	0	0	0	0	0	0.674	0	0	0	0	0
20131218_PH92solRun_H15	Rangifer	Rangifer	0	0	0.001	0	0	0	0	0	0	0	0.937	0
20131218_PH92solRun_H17	-	-	0	0	0	0	0	0	0	0	0	0	0	0
20131218_PH92solRun_H18	-	-	0	0	0	0	0	0	0	0	0	0	0	0
20131218_PH92solRun_H19	-	-	0	0	0	0	0	0	0	0	0	0	0	0
20131218_PH92solRun_H2	Rangifer	Rangifer	0	0	0.004	0	0	0	0	0	0	0.003	1	0
20131218_PH92solRun_H21	-	-	0	0	0	0	0	0	0	0	0	0	0	0
20131218_PH92solRun_H23	Lepus	Lepus	0	0	0	0	0	0	1	0	0	0	0	0
20131218_PH92solRun_H3	-	-	0	0	0	0	0	0	0	0	0	0	0	0
20131218_PH92solRun_H8	-	-	0	0	0	0	0	0	0	0	0	0	0	0
20131218_PH92solRun_H9	-	-	0	0	0	0	0	0	0	0	0	0	0	0
20131218_PH92solRun_I11	Equus	Equus	0	0	0	0	1	0	0	0	0	0	0	0
20131218_PH92solRun_I12	-	-	0	0	0	0	0	0	0	0	0	0	0	0
20131218_PH92solRun_I13	-	-	0	0	0	0	0	0	0	0	0	0	0	0
20131218_PH92solRun_I17	-	Coelodonta	0	0	0	0	0	0	0	0	0	0	0	1
20131218_PH92solRun_I18	-	-	0	0	0	0	0	0	0	0	0	0	0	0
20131218_PH92solRun_I19	-	-	0	0	0	0	0	0	0	0	0	0	0	0
20131218_PH92solRun_I2	-	-	0	0	0	0	0	0	0	0	0	0	0	0
20131218_PH92solRun_I21	-	-	0	0	0	0	0	0	0	0	0	0	0	0
20131218_PH92solRun_I22	-	-	0	0	0	0	0	0	0	0	0	0	0	0
20131218_PH92solRun_I4	Rangifer	-	0	0	0	0	0	0	0	0	0	0	0	0
20131218_PH92solRun_I9	-	-	0	0	0	0	0	0	0	0	0	0	0	0
20131218_PH92solRun_J10	-	-	0	0	0	0	0	0	0	0	0	0	0	0
20131218_PH92solRun_J11	-	-	0	0	0	0	0	0	0	0	0	0	0	0
20131218_PH92solRun_J12	Coelodonta	Coelodonta	0	0	0	0	0	0	0	0	0	0	0	1
20131218_PH92solRun_J14	-	-	0	0	0	0	0	0	0	0	0	0	0	0
20131218_PH92solRun_J15	-	-	0	0	0	0	0	0	0	0	0	0	0	0
20131218_PH92solRun_J16	-	-	0	0	0	0	0	0	0	0	0	0	0	0
20131218_PH92solRun_J17	-	-	0	0	0	0	0	0	0	0	0	0	0	0
20131218_PH92solRun_J18	-	-	0	0	0	0	0	0	0	0	0	0	0	0
20131218_PH92solRun_J2	-	-	0	0	0	0	0	0	0	0	0	0	0	0
20131218_PH92solRun_J20	-	-	0	0	0	0	0	0	0	0	0	0	0	0
20131218_PH92solRun_J21	-	-	0	0	0	0	0	0	0	0	0	0	0	0
20131218_PH92solRun_J22	-	-	0	0	0	0	0	0	0	0	0	0	0	0
20131218_PH92solRun_J4	-	-	0	0	0	0	0	0	0	0	0	0	0	0
20131218_PH92solRun_J7	-	-	0	0	0	0	0	0	0	0	0	0	0	0
20131218_PH92solRun_K1	-	-	0	0	0	0	0	0	0	0	0	0	0	0
20131218_PH92solRun_K10	Rangifer	Rangifer	0	0	0.001	0	0	0	0	0	0	0.001	0.938	0
20131218_PH92solRun_K11	-	-	0	0	0	0	0	0	0	0	0	0	0	0
20131218_PH92solRun_K12	Coelodonta	Coelodonta	0	0	0	0	0	0	0	0	0	0	0	1
20131218_PH92solRun_K13	Bos/Bison	Bos/Bison	0	0	0.986	0	0	0	0	0	0	0.001	0.007	0
20131218_PH92solRun_K14	-	-	0	0	0	0	0	0	0	0	0	0	0	0
20131218_PH92solRun_K19	Lepus	Lepus	0	0	0	0	0	0	1	0	0	0	0	0
20131218_PH92solRun_K2	-	-	0	0	0	0	0	0	0	0	0	0	0	0
20131218_PH92solRun_K21	-	-	0	0	0	0	0	0	0	0	0	0	0	0
20131218_PH92solRun_K22	-	-	0	0	0	0	0	0	0	0	0	0	0	0
20131218_PH92solRun_K23	-	-	0	0	0	0	0	0	0	0	0	0	0	0
20131218_PH92solRun_K24	Rangifer	Rangifer	0	0	0	0	0	0	0	0	0	0	0.965	0
20131218_PH92solRun_K3	-	-	0	0	0	0	0	0	0	0	0	0	0	0
20131218_PH92solRun_K4	Rangifer	Rangifer	0	0	0.017	0	0	0	0	0	0	0.03	1	0
20131218_PH92solRun_K7	Equus	Equus	0	0	0	0	0.535	0	0	0	0	0	0	0
20131218_PH92solRun_K8	-	Coelodonta	0	0	0	0	0	0	0	0	0	0	0	1
20131218_PH92solRun_K9	-	-	0	0	0	0	0	0	0	0	0	0	0	0
20131218_PH92solRun_L1	-	-	0	0	0	0	0	0	0	0	0	0	0	0
20131218_PH92solRun_L13	-	-	0	0	0	0	0	0	0	0	0	0	0	0
20131218_PH92solRun_L14	-	-	0	0	0	0	0	0	0	0	0	0	0	0
20131218_PH92solRun_L17	-	-	0	0	0	0	0	0	0	0	0	0	0	0
20131218_PH92solRun_L18	-	-	0	0	0	0	0	0	0	0	0	0	0	0
20131218_PH92solRun_L2	-	-	0	0	0	0	0	0	0	0	0	0	0	0
20131218_PH92solRun_L20	-	-	0	0	0	0	0	0	0	0	0	0	0	0
20131218_PH92solRun_L23	-	-	0	0	0	0	0	0	0	0	0	0	0	0
20131218_PH92solRun_L3	-	-	0	0	0	0	0	0	0	0	0	0	0	0
20131218_PH92solRun_L5	Coelodonta	Coelodonta	0	0	0	0	0	0	0	0	0	0	0	1
20131218_PH92solRun_M10	-	Rangifer	0	0	0.007	0	0	0	0	0	0	0	0.839	0
20131218_PH92solRun_M11	Rangifer	Rangifer	0	0	0	0	0	0	0	0	0	0	0.128	0
20131218_PH92solRun_M12	-	-	0	0	0	0	0	0	0	0	0	0	0	0
20131218_PH92solRun_M14	-	-	0	0	0	0	0	0	0	0	0	0	0	0
20131218_PH92solRun_M15	-	-	0	0	0	0	0	0	0	0	0	0	0	0
20131218_PH92solRun_M16	Lepus	Lepus	0	0	0	0	0	0	1	0	0	0	0	0
20131218_PH92solRun_M17	-	-	0	0	0	0	0	0	0	0	0	0	0	0
20131218_PH92solRun_M18	-	-	0	0	0	0	0	0	0	0	0	0	0	0
20131218_PH92solRun_M19	-	-	0	0	0	0	0	0	0	0	0	0	0	0
20131218_PH92solRun_M21	-	-	0	0	0	0	0	0	0	0	0	0	0	0
20131218_PH92solRun_M22	-	-	0	0	0	0	0	0	0	0	0	0	0	0
20131218_PH92solRun_M23	Rangifer	Rangifer	0	0	0.002	0	0	0	0	0	0	0	1	0
20131218_PH92solRun_M24	-	-	0	0	0	0	0	0	0	0	0	0	0	0
20131218_PH92solRun_M5	-	-	0	0	0	0	0	0	0	0	0	0	0	0
20131218_PH92solRun_M6	-	-	0	0	0	0	0	0	0	0	0	0	0	0
20131218_PH92solRun_M7	-	-	0	0	0	0	0	0	0	0	0	0	0	0
20131218_PH92solRun_M9	-	-	0	0	0	0	0	0	0	0	0	0	0	0
20131218_PH92solRun_N10	-	-	0	0	0	0	0	0	0	0	0	0	0	0
20131218_PH92solRun_N11	-	-	0	0	0	0	0	0	0	0	0	0	0	0
20131218_PH92solRun_N14	-	-	0	0	0	0	0	0	0	0	0	0	0	0
20131218_PH92solRun_N15	-	-	0	0	0	0	0	0	0	0	0	0	0	0
20131218_PH92solRun_N18	-	-	0	0	0	0	0	0	0	0	0	0	0	0
20131218_PH92solRun_N19	-	Coelodonta	0	0	0	0	0	0	0	0	0	0	0	0.727
20131218_PH92solRun_N2	-	-	0	0	0	0	0	0	0	0	0	0	0	0
20131218_PH92solRun_N20	-	-	0	0	0	0	0	0	0	0	0	0	0	0
20131218_PH92solRun_N22	-	-	0	0	0	0	0	0	0	0	0	0	0	0
20131218_PH92solRun_N23	-	-	0	0	0	0	0	0	0	0	0	0	0	0
20131218_PH92solRun_N3	-	-	0	0	0	0	0	0	0	0	0	0	0	0
20131218_PH92solRun_N5	-	-	0	0	0	0	0	0	0	0	0	0	0	0
20131218_PH92solRun_N6	Bos/Bison	Bos/Bison	0	0	1	0	0	0	0	0	0	0	0	0
20131218_PH92solRun_N7	-	-	0	0	0	0	0	0	0	0	0	0	0	0
20131218_PH92solRun_N8	-	-	0	0	0	0	0	0	0	0	0	0	0	0
20131218_PH92solRun_N9	-	-	0	0	0	0	0	0	0	0	0	0	0	0
20131218_PH92solRun_O10	-	-	0	0	0	0	0	0	0	0	0	0	0	0
20131218_PH92solRun_O11	-	-	0	0	0	0	0	0	0	0	0	0	0	0
20131218_PH92solRun_O14	-	-	0	0	0	0	0	0	0	0	0	0	0	0
20131218_PH92solRun_O15	Rangifer	Rangifer	0	0	0.03	0	0	0	0	0	0	0.008	1	0
20131218_PH92solRun_O16	-	-	0	0	0	0	0	0	0	0	0	0	0	0
20131218_PH92solRun_O18	-	-	0	0	0	0	0	0	0	0	0	0	0	0
20131218_PH92solRun_O2	Coelodonta	Coelodonta	0	0	0	0	0	0	0	0	0	0	0	1
20131218_PH92solRun_O20	-	-	0	0	0	0	0	0	0	0	0	0	0	0
20131218_PH92solRun_O22	Rangifer	-	0	0	0	0	0	0	0	0	0	0	0.028	0
20131218_PH92solRun_O23	Canid	Canid	0	0.001	0	1	0	0	0	0	0.002	0	0	0
20131218_PH92solRun_O24	-	-	0	0	0	0	0	0	0	0	0	0	0	0
20131218_PH92solRun_O3	-	-	0	0	0	0	0	0	0	0	0	0	0	0
20131218_PH92solRun_O4	Coelodonta	Coelodonta	0	0	0	0	0	0	0	0	0	0	0	1
20131218_PH92solRun_O7	-	-	0	0	0	0	0	0	0	0	0	0	0	0
20131218_PH92solRun_O9	-	-	0	0	0	0	0	0	0	0	0	0	0	0
20131218_PH92solRun_P13	-	-	0	0	0	0	0	0	0	0	0	0	0	0
20131218_PH92solRun_P15	-	-	0	0	0	0	0	0	0	0	0	0	0	0
20131218_PH92solRun_P16	-	-	0	0	0	0	0.057	0	0	0	0	0	0	0
20131218_PH92solRun_P18	-	-	0	0	0	0	0	0	0	0	0	0	0	0
20131218_PH92solRun_P22	Rangifer	Rangifer	0	0	0	0	0	0	0	0	0	0	0.73	0
20131218_PH92solRun_P23	-	-	0	0	0	0	0	0	0	0	0	0	0	0
20131218_PH92solRun_P3	-	-	0	0	0	0	0	0	0	0	0	0	0	0
20131218_PH92solRun_P5	-	-	0	0	0	0	0	0	0	0	0	0	0	0
20131218_PH92solRun_P8	Rangifer	Rangifer	0	0	0	0	0	0	0	0	0	0.001	0.645	0
20131218_PH92solRun_P9	-	-	0	0	0	0	0	0	0	0	0	0	0	0
20140113_PH88SOL_A11	-	-	0	0	0	0	0	0	0	0	0	0	0	0
20140113_PH88SOL_A12	-	-	0	0	0	0	0	0	0	0	0	0	0	0
20140113_PH88SOL_A14	-	-	0	0.32	0	0	0	0.001	0	0	0.014	0	0	0
20140113_PH88SOL_A15	-	-	0	0	0	0	0	0	0	0	0	0	0	0
20140113_PH88SOL_A16	Rangifer	Rangifer	0	0	0	0	0	0	0	0	0	0	0.284	0
20140113_PH88SOL_A20	Rangifer	Rangifer	0	0	0	0	0	0	0	0	0	0	1	0
20140113_PH88SOL_A22	-	-	0	0	0	0	0	0	0	0	0	0	0	0
20140113_PH88SOL_A4	-	-	0	0	0	0	0	0	0	0	0	0	0	0
20140113_PH88SOL_A9	-	-	0	0	0	0	0	0	0	0	0	0	0	0
20140113_PH88SOL_B11	-	-	0	0	0	0	0	0	0	0	0	0	0	0
20140113_PH88SOL_B12	-	Crocuta/Panthera	0	0	0	0	0	1	0	0	0.001	0	0	0
20140113_PH88SOL_B14	-	Crocuta/Panthera	0	0	0	0	0	1	0	0	0.004	0	0	0
20140113_PH88SOL_B15	Crocuta/Panthera	Crocuta/Panthera	0	0	0	0	0	1	0	0	0.001	0	0	0
20140113_PH88SOL_B16	Crocuta/Panthera	Crocuta/Panthera	0	0	0	0	0	1	0	0	0.001	0	0	0
20140113_PH88SOL_B17	-	Crocuta/Panthera	0	0	0	0	0	0.581	0	0	0	0	0	0
20140113_PH88SOL_B18	-	Crocuta/Panthera	0	0	0	0.002	0	1	0	0	0.046	0	0	0
20140113_PH88SOL_B19	-	-	0	0	0	0	0	0.583	0	0	0	0	0	0
20140113_PH88SOL_B20	Crocuta/Panthera	Crocuta/Panthera	0	0	0	0	0	1	0	0	0	0	0	0
20140113_PH88SOL_B21	Crocuta/Panthera	Crocuta/Panthera	0	0	0	0	0	0.985	0	0	0	0	0	0
20140113_PH88SOL_B24	-	Crocuta/Panthera	0	0	0	0	0	1	0	0	0.002	0	0	0
20140113_PH88SOL_C10	Crocuta/Panthera	Crocuta/Panthera	0	0	0	0	0	1	0	0	0	0	0	0
20140113_PH88SOL_C12	-	Crocuta/Panthera	0	0	0	0	0	1	0	0	0	0	0	0
20140113_PH88SOL_C13	-	Crocuta/Panthera	0	0	0	0	0	0.933	0	0	0	0	0	0
20140113_PH88SOL_C14	-	Crocuta/Panthera	0	0	0	0	0	1	0	0	0.003	0	0	0
20140113_PH88SOL_C15	Crocuta/Panthera	Crocuta/Panthera	0	0	0	0	0	0.992	0	0	0	0	0	0
20140113_PH88SOL_C17	Crocuta/Panthera	Crocuta/Panthera	0	0	0	0	0	1	0	0	0	0	0	0
20140113_PH88SOL_C2	-	Crocuta/Panthera	0	0	0	0	0	0.46	0	0	0.001	0	0	0
20140113_PH88SOL_C20	-	-	0	0	0	0	0	0	0	0	0	0	0	0
20140113_PH88SOL_C21	-	Crocuta/Panthera	0	0	0	0	0	1	0	0	0.001	0	0	0
20140113_PH88SOL_C23	-	Crocuta/Panthera	0	0	0	0	0	0.559	0	0	0	0	0	0
20140113_PH88SOL_C4	-	Crocuta/Panthera	0	0	0	0	0	1	0	0	0.003	0	0	0
20140113_PH88SOL_C5	-	Crocuta/Panthera	0	0	0	0	0	1	0	0	0.002	0	0	0
20140113_PH88SOL_C6	Crocuta/Panthera	Crocuta/Panthera	0	0	0	0	0	1	0	0	0	0	0	0
20140113_PH88SOL_C7	-	Crocuta/Panthera	0	0	0	0	0	1	0	0	0	0	0	0
20140113_PH88SOL_C8	-	Crocuta/Panthera	0	0	0	0	0	0.975	0	0	0	0	0	0
20140113_PH88SOL_C9	-	Crocuta/Panthera	0	0	0	0	0	1	0	0	0	0	0	0
20140113_PH88SOL_D11	-	Canid	0	0	0	1	0	0	0	0	0.226	0	0	0
20140113_PH88SOL_D12	Mammuthus	Mammuthus	0	0	0	0	0	0	0	0.852	0	0	0	0
20140113_PH88SOL_D15	-	-	0	0	0	0	0	0	0	0	0	0	0	0
20140113_PH88SOL_D20	-	-	0	0	0	0	0	0	0	0	0	0	0	0
20140113_PH88SOL_D6	Coelodonta	Coelodonta	0	0	0	0	0	0	0	0	0	0	0	1
20140113_PH88SOL_D8	-	Rangifer	0	0	0.609	0	0	0	0	0	0	0.005	1	0
20140113_PH88SOL_E10	-	-	0	0	0	0	0	0	0	0	0	0	0	0
20140113_PH88SOL_E11	-	-	0	0	0	0.069	0	1	0	0	0.2	0	0	0
20140113_PH88SOL_E13	Lepus	-	0	0	0	0	0	0	0.074	0	0	0	0	0
20140113_PH88SOL_E14	-	-	0	0	0	0	0	0	0	0	0	0	0	0
20140113_PH88SOL_E17	-	-	0	0	0	0	0	0	0	0	0	0	0	0
20140113_PH88SOL_E18	-	-	0	0	0	0	0	0	0	0	0	0	0	0
20140113_PH88SOL_E24	-	-	0	0	0	0	0	0	0	0	0	0	0	0
20140113_PH88SOL_E5	Rangifer	Rangifer	0	0	0	0	0	0	0	0	0	0	0.229	0
20140113_PH88SOL_E6	-	-	0	0	0	0	0	0	0	0	0	0	0	0
20140113_PH88SOL_E7	-	-	0	0	0	0	0	0	0	0	0	0	0	0
20140113_PH88SOL_E8	-	-	0	0	0	0	0	0	0	0	0	0	0	0
20140113_PH88SOL_F1	-	-	0	0	0	0	0	0	0	0	0	0	0	0
20140113_PH88SOL_F11	-	-	0	0	0	0	0	0	0	0	0	0	0	0
20140113_PH88SOL_F13	-	-	0	0	0	0	0	0	0	0	0	0	0	0
20140113_PH88SOL_F15	-	-	0	0	0	0	0	0	0	0	0.001	0	0	0
20140113_PH88SOL_F17	-	-	0	0	0	0	0	0	0	0	0	0	0	0
20140113_PH88SOL_F18	-	-	0	0	0	0	0	0	0	0	0	0	0	0
20140113_PH88SOL_F20	-	-	0	0	0	0	0	0	0	0	0	0	0	0
20140113_PH88SOL_F3	-	-	0	0	0	0	0	0	0	0	0	0	0	0
20140113_PH88SOL_F4	Ursus	Ursus	0	1	0	0.185	0	0	0	0	0.008	0	0	0
20140113_PH88SOL_F8	-	-	0	0	0	0	0	0	0	0	0	0	0	0
20140113_PH88SOL_F9	-	-	0	0	0	0	0	0	0	0	0	0	0	0
20140113_PH88SOL_G12	-	-	0	0	0	0	0	0	0	0	0	0	0	0
20140113_PH88SOL_G13	-	Coelodonta	0	0	0	0	0	0	0	0	0	0	0	0.146
20140113_PH88SOL_G22	-	-	0	0	0	0	0	0	0	0	0	0	0	0
20140113_PH88SOL_G4	-	-	0	0	0	0	0	0	0	0	0	0	0	0
20140113_PH88SOL_G7	-	-	0	0	0	0	0	0	0	0	0	0	0	0
20140113_PH88SOL_G9	-	-	0	0	0	0	0	0	0	0	0	0	0	0
20140113_PH88SOL_H11	-	Coelodonta	0	0	0	0	0	0	0	0	0	0	0	1
20140113_PH88SOL_H16	-	-	0	0	0	0	0	0	0	0	0	0	0	0
20140113_PH88SOL_H20	-	-	0	0	0	0	0	0	0	0	0	0	0	0
20140113_PH88SOL_H21	-	-	0	0	0	0	0	0	0	0	0	0	0	0
20140113_PH88SOL_H5	-	-	0	0	0	0	0	0	0	0	0	0	0	0
20140113_PH88SOL_I10	-	-	0	0	0	0	0	0	0	0	0	0	0	0
20140113_PH88SOL_I11	-	-	0	0	0	0	0	0	0	0	0	0	0	0
20140113_PH88SOL_I12	-	-	0	0	0	0	0	0	0	0	0	0	0	0
20140113_PH88SOL_I13	-	-	0	0	0	0	0	0	0	0	0	0	0	0
20140113_PH88SOL_I14	Lepus	Lepus	0	0	0	0	0	0	1	0	0	0	0	0
20140113_PH88SOL_I15	-	-	0	0	0	0	0	0	0	0	0	0	0	0
20140113_PH88SOL_I16	-	-	0	0	0	0	0	0	0	0	0	0	0	0
20140113_PH88SOL_I19	-	-	0	0	0	0	0	0	0	0	0	0	0	0
20140113_PH88SOL_I20	-	-	0	0	0	0	0	0	0	0	0	0	0	0
20140113_PH88SOL_I22	-	-	0	0	0	0	0	0	0	0	0	0	0	0
20140113_PH88SOL_I23	-	-	0	0	0	0	0	0	0	0	0	0	0	0
20140113_PH88SOL_I3	-	-	0	0	0	0	0	0	0	0	0	0	0	0
20140113_PH88SOL_I4	-	-	0	0	0	0	0	0	0	0	0	0	0	0
20140113_PH88SOL_I5	-	-	0	0	0	0	0	0	0	0	0	0	0	0
20140113_PH88SOL_I6	Rangifer	Rangifer	0	0	0.048	0	0	0	0	0	0	0	1	0
20140113_PH88SOL_I7	-	-	0	0	0	0	0	0	0	0	0	0	0	0
20140113_PH88SOL_I8	-	-	0	0	0	0	0	0	0	0	0	0	0	0
20140113_PH88SOL_I9	-	-	0	0	0	0	0	0	0	0	0	0	0	0
20140113_PH88SOL_J1	-	-	0	0	0	0	0	0	0	0	0	0	0	0
20140113_PH88SOL_J11	-	-	0	0	0	0	0	0	0	0	0	0	0	0
20140113_PH88SOL_J12	-	-	0	0	0	0	0	0	0	0	0	0	0	0
20140113_PH88SOL_J13	-	-	0	0	0	0	0	0	0	0	0	0	0	0
20140113_PH88SOL_J14	-	-	0	0	0	0	0	0	0	0	0	0	0	0
20140113_PH88SOL_J18	-	-	0	0	0	0	0	0	0	0	0	0	0	0
20140113_PH88SOL_J21	-	-	0	0	0	0	0	0	0	0	0	0	0	0
20140113_PH88SOL_J22	Lepus	Lepus	0	0	0	0	0	0	1	0	0	0	0	0
20140113_PH88SOL_J23	Rangifer	Rangifer	0	0	0.001	0	0	0	0	0	0	0	1	0
20140113_PH88SOL_J3	-	-	0	0	0	0	0	0	0	0	0	0	0	0
20140113_PH88SOL_J5	Mammuthus	Mammuthus	0	0	0	0	0	0	0	1	0	0	0	0
20140113_PH88SOL_J7	Rangifer	Rangifer	0	0	0.007	0	0	0	0	0	0	0.291	1	0
20140113_PH88SOL_K11	-	-	0	0	0	0	0	0	0	0	0	0	0	0
20140113_PH88SOL_K12	-	-	0	0	0	0	0	0	0	0	0	0	0	0
20140113_PH88SOL_K14	-	-	0	0	0	0	0	0	0	0	0	0	0	0
20140113_PH88SOL_K16	Coelodonta	Coelodonta	0	0	0	0	0	0	0	0	0	0	0	1
20140113_PH88SOL_K17	-	-	0	0	0	0	0	0	0	0	0	0	0	0
20140113_PH88SOL_K18	Rangifer	Rangifer	0	0	0.001	0	0	0	0	0	0	0	0.772	0
20140113_PH88SOL_K20	-	-	0	0	0	0	0	0	0	0	0	0	0	0
20140113_PH88SOL_K21	-	-	0	0	0	0	0	0	0	0	0	0	0	0
20140113_PH88SOL_K22	Rangifer	Rangifer	0	0	0.061	0	0	0	0	0	0	0	1	0
20140113_PH88SOL_K24	-	-	0	0	0	0	0	0	0	0	0	0	0	0
20140113_PH88SOL_K4	-	-	0	0	0	0	0	0	0	0	0	0	0	0
20140113_PH88SOL_K5	-	-	0	0	0	0	0	0	0	0	0	0	0	0
20140113_PH88SOL_K6	-	-	0	0	0	0	0	0	0	0	0	0	0	0
20140113_PH88SOL_K8	-	-	0	0	0	0	0	0	0	0	0	0	0	0
20140113_PH88SOL_L1	Rangifer	Rangifer	0	0	0	0	0	0	0	0	0	0	0.299	0
20140113_PH88SOL_L10	-	-	0	0	0	0	0	0	0	0	0	0	0	0
20140113_PH88SOL_L12	-	-	0	0	0	0	0	0	0	0	0	0	0	0
20140113_PH88SOL_L14	-	-	0	0	0	0	0	0	0	0	0	0	0	0
20140113_PH88SOL_L15	Rangifer	Rangifer	0	0	0.002	0	0	0	0	0	0	0.001	1	0
20140113_PH88SOL_L16	-	-	0	0	0	0	0	0	0	0	0	0	0	0
20140113_PH88SOL_L20	-	-	0	0	0	0	0	0	0	0	0	0	0	0
20140113_PH88SOL_L21	Rangifer	Rangifer	0	0	0.01	0	0	0	0	0	0	0	0.609	0
20140113_PH88SOL_L22	-	-	0	0	0	0	0	0	0	0	0	0	0	0
20140113_PH88SOL_L3	-	-	0	0	0	0	0	0	0	0	0	0	0	0
20140113_PH88SOL_L5	-	-	0	0	0	0	0	0	0	0	0	0	0	0
20140113_PH88SOL_L7	-	-	0	0	0	0	0	0	0	0	0	0	0	0
20140113_PH88SOL_L9	Bos/Bison	Bos/Bison	0	0	1	0	0	0	0	0	0	0	0	0
20140113_PH88SOL_M10	-	-	0	0	0	0	0	0	0	0	0	0	0	0
20140113_PH88SOL_M11	-	-	0	0	0	0	0	0	0	0	0	0	0	0
20140113_PH88SOL_M12	-	-	0	0	0	0	0	0	0	0	0	0	0	0
20140113_PH88SOL_M14	Lepus	Lepus	0	0	0	0	0	0	1	0	0	0	0	0
20140113_PH88SOL_M23	Ursus	-	0	0.02	0	0	0	0	0	0	0.02	0	0	0
20140113_PH88SOL_M3	-	-	0	0	0	0	0	0	0	0	0	0	0	0
20140113_PH88SOL_M5	-	-	0	0	0	0	0	0	0	0	0	0	0	0
20140113_PH88SOL_M6	-	-	0	0	0	0	0	0	0	0	0	0	0	0
20140113_PH88SOL_M7	-	-	0	0	0	0	0	0	0	0	0	0	0	0
20140113_PH88SOL_M9	Apodemus	-	0.017	0	0	0	0	0	0	0	0	0	0	0
20140113_PH88SOL_N1	-	-	0	0	0	0	0	0	0	0	0	0	0	0
20140113_PH88SOL_N10	-	-	0	0	0	0	0	0	0	0	0	0	0	0
20140113_PH88SOL_N12	-	-	0	0	0	0	0	0	0	0	0	0	0	0
20140113_PH88SOL_N14	-	-	0	0	0	0	0	0	0	0	0	0	0	0
20140113_PH88SOL_N15	-	-	0	0	0	0	0	0	0	0	0	0	0	0
20140113_PH88SOL_N16	-	-	0	0	0	0	0	0	0	0	0	0	0	0
20140113_PH88SOL_N18	-	-	0	0	0	0	0	0	0	0	0	0	0	0
20140113_PH88SOL_N2	-	-	0	0	0	0	0	0	0	0	0	0	0	0
20140113_PH88SOL_N22	Rangifer	-	0	0	0.013	0	0	0	0	0	0	0.001	0.006	0
20140113_PH88SOL_N3	-	-	0	0	0	0	0	0	0	0	0	0	0	0
20140113_PH88SOL_N4	-	-	0	0	0	0	0	0	0	0	0	0	0	0
20140113_PH88SOL_N6	-	-	0	0	0	0	0	0	0	0	0	0	0	0
20140113_PH88SOL_O1	Mammuthus	Mammuthus	0	0	0	0	0	0	0	0.72	0	0	0	0
20140113_PH88SOL_O12	Coelodonta	Coelodonta	0	0	0	0	0	0	0	0	0	0	0	0.706
20140113_PH88SOL_O3	-	-	0	0	0	0	0	0	0	0	0	0	0	0
20140113_PH88SOL_O7	Equus	Equus	0	0	0	0	0.996	0	0	0	0	0	0	0
20140113_PH88SOL_P10	-	-	0	0	0	0	0	0	0	0	0	0	0	0
20140113_PH88SOL_P12	-	-	0	0	0	0	0	0	0	0	0	0	0	0
20140113_PH88SOL_P14	-	Crocuta/Panthera	0	0	0	0	0	1	0	0	0	0	0	0
20140113_PH88SOL_P18	-	-	0	0	0	0	0	0	0	0	0	0	0	0
20140113_PH88SOL_P19	-	-	0	0	0	0	0	0	0	0	0	0	0	0
20140113_PH88SOL_P20	-	-	0	0	0	0	0	0	0	0	0	0	0	0
20140113_PH88SOL_P21	-	-	0	0	0	0	0	0	0	0	0	0	0	0
20140113_PH88SOL_P5	-	-	0	0	0	0	0	0	0	0	0	0	0	0
20140113_PH88SOL_P6	-	Lepus	0	0	0	0	0	0	1	0	0	0	0	0
20140113_PH88SOL_P7	-	Rangifer	0	0	0.025	0	0	0	0	0	0	0	1	0
20140114_PH84SOLrun_A10	-	Equus	0	0	0	0	0.32	0	0	0	0	0	0	0
20140114_PH84SOLrun_A14	-	-	0	0	0	0	0	0	0	0	0	0	0	0
20140114_PH84SOLrun_A21	-	-	0	0	0	0	0	0	0	0	0	0	0	0
20140114_PH84SOLrun_A4	-	-	0	0	0	0	0	0	0	0	0	0	0	0
20140114_PH84SOLrun_A5	-	-	0	0	0	0	0	0	0	0	0	0	0	0
20140114_PH84SOLrun_A6	-	-	0	0	0	0	0	0	0	0	0	0	0	0
20140114_PH84SOLrun_A9	Coelodonta	Coelodonta	0	0	0	0	0	0	0	0	0	0	0	1
20140114_PH84SOLrun_B1	-	-	0	0	0	0	0	0	0	0	0	0	0	0
20140114_PH84SOLrun_B10	-	-	0	0	0	0	0	0	0	0	0	0	0	0
20140114_PH84SOLrun_B12	-	-	0	0	0	0	0	0	0	0	0	0	0	0
20140114_PH84SOLrun_B15	Rangifer	Rangifer	0	0	0.003	0	0	0	0	0	0	0.006	1	0
20140114_PH84SOLrun_B18	-	-	0	0	0	0	0	0	0	0	0	0	0	0
20140114_PH84SOLrun_B20	-	-	0	0	0	0	0	0	0	0	0	0	0	0
20140114_PH84SOLrun_B21	-	-	0	0	0	0	0	0	0	0	0	0	0	0
20140114_PH84SOLrun_B24	-	-	0	0	0	0	0	0	0	0	0	0	0	0
20140114_PH84SOLrun_B8	-	-	0	0	0	0	0	0	0	0	0	0	0	0
20140114_PH84SOLrun_C1	-	-	0	0	0	0	0	0	0	0	0	0	0	0
20140114_PH84SOLrun_C13	Lepus	Lepus	0	0	0	0	0	0	0.723	0	0	0	0	0
20140114_PH84SOLrun_C15	-	-	0	0	0	0	0	0	0	0	0	0	0	0
20140114_PH84SOLrun_C17	Mammuthus	Mammuthus	0	0	0	0	0	0	0	1	0	0	0	0
20140114_PH84SOLrun_C2	-	-	0	0	0	0	0	0	0	0	0	0	0	0
20140114_PH84SOLrun_C20	-	-	0	0	0	0	0	0	0	0	0	0	0	0
20140114_PH84SOLrun_C24	-	-	0	0	0	0	0	0	0	0	0	0	0	0
20140114_PH84SOLrun_D11	-	-	0	0	0	0	0	0	0	0	0	0	0	0
20140114_PH84SOLrun_D15	-	-	0	0	0	0	0	0	0	0	0	0	0	0
20140114_PH84SOLrun_D18	-	-	0	0	0	0	0	0	0	0	0	0	0	0
20140114_PH84SOLrun_D7	-	-	0	0	0	0	0	0	0	0	0	0	0	0
20140114_PH84SOLrun_E10	-	-	0	0	0	0	0	0	0	0	0	0	0	0
20140114_PH84SOLrun_E11	-	-	0	0	0	0	0	0	0	0	0	0	0	0
20140114_PH84SOLrun_E14	-	-	0	0	0	0	0	0	0	0	0	0	0	0
20140114_PH84SOLrun_E15	Rangifer	Rangifer	0	0	0.009	0	0	0	0	0	0	0.007	1	0
20140114_PH84SOLrun_E16	-	-	0	0	0	0	0	0	0	0	0	0	0	0
20140114_PH84SOLrun_E21	-	-	0	0	0	0	0	0	0	0	0	0	0	0
20140114_PH84SOLrun_E23	-	-	0	0	0	0	0	0	0	0	0	0	0	0
20140114_PH84SOLrun_E4	-	-	0	0	0	0	0	0	0	0	0	0	0	0
20140114_PH84SOLrun_E5	-	Coelodonta	0	0	0	0	0	0	0	0	0	0	0	0.787
20140114_PH84SOLrun_E6	-	-	0	0	0	0	0	0	0	0	0	0	0	0
20140114_PH84SOLrun_E9	-	Equus	0	0	0	0	0.95	0	0	0	0	0	0	0
20140114_PH84SOLrun_F10	-	-	0	0	0	0	0	0	0	0	0	0	0	0
20140114_PH84SOLrun_F15	-	-	0	0	0	0	0	0	0	0	0	0	0	0
20140114_PH84SOLrun_F17	-	Rangifer	0	0	0	0	0	0	0	0	0	0	0.937	0
20140114_PH84SOLrun_F3	-	-	0	0	0	0	0	0	0	0	0	0	0	0
20140114_PH84SOLrun_F5	-	-	0	0	0	0	0	0	0	0	0	0	0	0
20140114_PH84SOLrun_G1	-	-	0	0	0	0	0	0	0	0	0	0	0	0
20140114_PH84SOLrun_G11	Apodemus	Apodemus	0.621	0	0	0	0	0	0	0	0	0	0	0
20140114_PH84SOLrun_G13	-	-	0	0	0	0	0	0	0	0	0	0	0	0
20140114_PH84SOLrun_G15	-	-	0	0	0	0	0	0	0	0	0	0	0	0
20140114_PH84SOLrun_G2	-	-	0	0	0	0	0	0	0	0	0	0	0	0
20140114_PH84SOLrun_G7	-	-	0	0	0	0	0	0	0	0	0	0	0	0
20140114_PH84SOLrun_G8	-	-	0	0	0	0	0	0	0	0	0	0	0	0
20140114_PH84SOLrun_G9	-	-	0	0	1	0	0	0	0	0	0	0.003	0.513	0
20140114_PH84SOLrun_H10	-	-	0	0	0	0	0	0	0	0	0	0	0	0
20140114_PH84SOLrun_H19	-	-	0	0	0	0	0	0	0	0	0	0	0	0
20140114_PH84SOLrun_I10	-	Coelodonta	0	0	0	0	0	0	0	0	0	0	0	1
20140114_PH84SOLrun_I12	-	-	0	0	0	0	0	0	0	0	0	0	0	0
20140114_PH84SOLrun_I14	-	-	0	0	0	0	0	0	0	0	0	0	0	0
20140114_PH84SOLrun_I16	-	-	0	0	0	0	0	0	0	0	0	0	0	0
20140114_PH84SOLrun_I17	-	-	0	0	0	0	0	0	0	0	0	0	0	0
20140114_PH84SOLrun_I18	-	Mustela	0	0	0	0.001	0	0	0	0	0.971	0	0	0
20140114_PH84SOLrun_I21	-	-	0	0	0	0	0	0	0	0	0	0	0	0
20140114_PH84SOLrun_I22	Rangifer	Rangifer	0	0	0.006	0	0	0	0	0	0	0.004	1	0
20140114_PH84SOLrun_I3	-	-	0	0	0	0	0	0	0	0	0	0	0	0
20140114_PH84SOLrun_I5	-	-	0	0	0	0	0	0	0	0	0	0	0	0
20140114_PH84SOLrun_I7	-	-	0	0	0	0	0	0	0	0	0	0	0	0
20140114_PH84SOLrun_J13	-	-	0	0	0	0	0	0	0	0	0	0	0	0
20140114_PH84SOLrun_J20	-	-	0	0	0	0	0	0	0	0	0	0	0	0
20140114_PH84SOLrun_J4	-	-	0	0	0	0	0	0	0	0	0	0	0	0
20140114_PH84SOLrun_J6	-	-	0	0	0	0	0	0	0	0	0	0	0	0
20140114_PH84SOLrun_K10	-	-	0	0	0	0	0	0	0	0	0	0	0	0
20140114_PH84SOLrun_K11	-	-	0	0	0	0	0	0	0	0	0	0	0	0
20140114_PH84SOLrun_K12	-	-	0	0	0	0	0	0	0	0	0	0	0	0
20140114_PH84SOLrun_K14	-	-	0	0	0	0	0	0	0	0	0	0	0	0
20140114_PH84SOLrun_K16	Mammuthus	-	0	0	0	0	0	0	0	0.001	0	0	0	0
20140114_PH84SOLrun_K21	-	-	0	0	0	0	0	0	0	0	0	0	0	0
20140114_PH84SOLrun_K22	-	-	0	0	0	0	0	0	0	0	0	0	0	0
20140114_PH84SOLrun_K4	-	-	0	0	0	0	0	0	0	0	0	0	0	0
20140114_PH84SOLrun_K9	-	-	0	0	0	0	0	0	0	0	0	0	0	0
20140114_PH84SOLrun_L13	-	-	0	0	0	0	0	0	0	0	0	0	0	0
20140114_PH84SOLrun_L15	-	-	0	0	0	0	0	0	0	0	0	0	0	0
20140114_PH84SOLrun_L17	-	-	0	0	0	0	0	0	0	0	0	0	0	0
20140114_PH84SOLrun_L19	-	-	0	0	0	0	0	0	0	0	0	0	0	0
20140114_PH84SOLrun_L20	-	-	0	0	0	0	0	0	0	0	0	0	0	0
20140114_PH84SOLrun_L3	-	-	0	0	0	0	0	0	0	0	0	0	0	0
20140114_PH84SOLrun_L5	-	-	0	0	0	0	0	0	0	0	0	0	0	0
20140114_PH84SOLrun_L7	Rangifer	Rangifer	0	0	0.045	0	0	0	0	0	0	0	0.637	0
20140114_PH84SOLrun_M12	-	-	0	0	0	0	0	0	0	0	0	0	0	0
20140114_PH84SOLrun_M14	-	-	0	0	0	0	0	0	0	0	0	0	0	0
20140114_PH84SOLrun_M17	-	-	0	0	0	0	0	0	0	0	0	0	0	0
20140114_PH84SOLrun_M20	-	-	0	1	0	0.976	0	0.258	0	0	0.817	0	0	0
20140114_PH84SOLrun_M22	-	-	0	0	0	0	0	0	0	0	0	0	0	0
20140114_PH84SOLrun_M24	-	-	0	0	0	0	0	0	0	0	0	0	0	0
20140114_PH84SOLrun_M5	-	-	0	0	0	0	0	0	0	0	0	0	0	0
20140114_PH84SOLrun_M6	-	-	0	0	0	0	0	0	0	0	0	0	0	0
20140114_PH84SOLrun_N12	Rangifer	Rangifer	0	0	0.589	0	0	0	0	0	0	0.004	1	0
20140114_PH84SOLrun_N13	-	-	0	0	0	0	0	0	0	0	0	0	0	0
20140114_PH84SOLrun_N14	-	-	0	0	0	0	0	0	0	0	0	0	0	0
20140114_PH84SOLrun_N15	-	-	0	0	0	0	0	0	0	0	0	0	0	0
20140114_PH84SOLrun_N21	-	-	0	0	0	0	0	0	0	0	0	0	0	0
20140114_PH84SOLrun_N6	-	-	0	0	0	0	0	0	0	0	0	0	0	0
20140114_PH84SOLrun_O1	-	-	0	0	0	0	0	0	0	0	0	0	0	0
20140114_PH84SOLrun_O19	-	-	0	0	0	0	0	0	0	0	0	0	0	0
20140114_PH84SOLrun_O6	-	-	0	0	0	0	0	0	0	0	0	0	0	0
20140114_PH84SOLrun_P23	-	-	0	0	0	0	0	0	0	0	0	0	0	0
20140114_PH84SOLrun_P6	-	-	0	0	0	0	0	0	0	0	0	0	0	0
20140115_PH72SOLrun_A11	-	-	0	0	0	0	0	0	0	0	0	0	0	0
20140115_PH72SOLrun_A12	-	-	0	0	0	0	0	0	0	0	0	0	0	0
20140115_PH72SOLrun_A14	-	-	0	0	0	0	0	0	0	0	0	0	0	0
20140115_PH72SOLrun_A15	-	-	0	0	0	0	0	0	0	0	0	0	0	0
20140115_PH72SOLrun_A16	-	-	0	0	0	0	0	0	0	0	0	0	0	0
20140115_PH72SOLrun_A2	-	-	0	0	0	0	0	0	0	0	0	0	0	0
20140115_PH72SOLrun_A3	-	-	0	0	0	0	0	0	0	0	0	0	0	0
20140115_PH72SOLrun_A4	-	-	0	0	0	0	0	0	0	0	0	0	0	0
20140115_PH72SOLrun_A5	Equus	Equus	0	0	0	0	1	0	0	0	0	0	0	0
20140115_PH72SOLrun_A6	-	-	0	0	0	0	0	0	0	0	0	0	0	0
20140115_PH72SOLrun_A7	-	-	0	0	0	0	0	0	0	0	0	0	0	0
20140115_PH72SOLrun_A8	-	-	0	0	0	0	0	0	0	0	0	0	0	0
20140115_PH72SOLrun_A9	-	-	0	0	0	0	0	0	0	0	0	0	0	0
20140115_PH72SOLrun_B1	-	-	0	0	0	0	0	0	0	0	0	0	0	0
20140115_PH72SOLrun_B10	-	-	0	0	0	0	0	0	0	0	0	0	0	0
20140115_PH72SOLrun_B11	-	-	0	0	0	0	0	0	0	0	0	0	0	0
20140115_PH72SOLrun_B12	-	-	0	0	0	0	0	0	0	0	0	0	0	0
20140115_PH72SOLrun_B15	-	-	0	0	0	0	0	0	0	0	0	0	0	0
20140115_PH72SOLrun_B16	-	-	0	0	0	0	0	0	0	0	0	0	0	0
20140115_PH72SOLrun_B17	-	-	0	0	0	0	0	0	0	0	0	0	0	0
20140115_PH72SOLrun_B2	-	-	0	0	0	0	0	0	0	0	0	0	0	0
20140115_PH72SOLrun_B20	-	-	0	0	0	0	0	0	0	0	0	0	0	0
20140115_PH72SOLrun_B21	-	-	0	0	0	0	0	0	0	0	0	0	0	0
20140115_PH72SOLrun_B22	-	-	0	0	0	0	0	0	0	0	0	0	0	0
20140115_PH72SOLrun_B23	-	-	0	0	0	0	0	0	0	0	0	0	0	0
20140115_PH72SOLrun_B24	-	-	0	0	0	0	0	0	0	0	0	0	0	0
20140115_PH72SOLrun_B3	-	-	0	0	0	0	0	0	0	0	0	0	0	0
20140115_PH72SOLrun_B5	-	-	0	0	0	0	0	0	0	0	0	0	0	0
20140115_PH72SOLrun_B7	-	-	0	0	0	0	0	0	0	0	0	0	0	0
20140115_PH72SOLrun_C1	-	-	0	0	0	0	0	0	0	0	0	0	0	0
20140115_PH72SOLrun_C13	-	-	0	0	0	0	0	0	0	0	0	0	0	0
20140115_PH72SOLrun_C14	-	-	0	0	0	0	0	0	0	0	0	0	0	0
20140115_PH72SOLrun_C15	-	-	0	0	0	0	0	0	0	0	0	0	0	0
20140115_PH72SOLrun_C16	-	-	0	0	0	0	0	0	0	0	0	0	0	0
20140115_PH72SOLrun_C19	-	-	0	0	0	0	0	0	0	0	0	0	0	0
20140115_PH72SOLrun_C20	-	-	0	0	0	0	0	0	0	0	0	0	0	0
20140115_PH72SOLrun_C22	-	-	0	0	0	0	0	0	0	0	0	0	0	0
20140115_PH72SOLrun_C23	-	-	0	0	0	0	0	0	0	0	0	0	0	0
20140115_PH72SOLrun_C24	Lepus	Lepus	0	0	0	0	0	0	0.596	0	0	0	0	0
20140115_PH72SOLrun_C7	-	-	0	0	0	0	0	0	0	0	0	0	0	0
20140115_PH72SOLrun_D10	-	-	0	0	0	0	0	0	0	0	0	0	0	0
20140115_PH72SOLrun_D11	-	-	0	0	0	0	0	0	0	0	0	0	0	0
20140115_PH72SOLrun_D12	-	-	0	0	0	0	0	0	0	0	0	0	0	0
20140115_PH72SOLrun_D14	-	-	0	0	0	0	0	0	0	0	0	0	0	0
20140115_PH72SOLrun_D15	-	-	0	0	0	0	0	0	0	0	0	0	0	0
20140115_PH72SOLrun_D16	-	-	0	0	0	0	0	0	0	0	0	0	0	0
20140115_PH72SOLrun_D19	-	-	0	0	0	0	0	0	0	0	0	0	0	0
20140115_PH72SOLrun_D2	-	-	0	0	0	0	0	0	0	0	0	0	0	0
20140115_PH72SOLrun_D22	Lepus	Lepus	0	0	0	0	0	0	0.596	0	0	0	0	0
20140115_PH72SOLrun_D23	-	-	0	0	0	0	0	0	0	0	0	0	0	0
20140115_PH72SOLrun_D3	-	-	0	0	0	0	0	0	0	0	0	0	0	0
20140115_PH72SOLrun_D4	-	-	0	0	0	0	0	0	0	0	0	0	0	0
20140115_PH72SOLrun_D6	-	-	0	0	0	0	0	0	0	0	0	0	0	0
20140115_PH72SOLrun_D8	-	-	0	0	0	0	0	0	0	0	0	0	0	0
20140115_PH72SOLrun_E10	-	-	0	0	0	0	0	0	0	0	0	0	0	0
20140115_PH72SOLrun_E11	-	-	0	0	0	0	0	0	0	0	0	0	0	0
20140115_PH72SOLrun_E13	-	-	0	0	0	0	0	0	0	0	0	0	0	0
20140115_PH72SOLrun_E15	-	-	0	0	0	0	0	0	0	0	0	0	0	0
20140115_PH72SOLrun_E16	-	-	0	0	0	0	0	0	0	0	0	0	0	0
20140115_PH72SOLrun_E17	-	-	0	0	0	0	0	0	0	0	0	0	0	0
20140115_PH72SOLrun_E19	-	-	0	0	0	0	0	0	0	0	0	0	0	0
20140115_PH72SOLrun_E2	-	-	0	0	0	0	0	0	0	0	0	0	0	0
20140115_PH72SOLrun_E20	-	-	0	0	0	0	0	0	0	0	0	0	0	0
20140115_PH72SOLrun_E21	-	-	0	0	0	0	0	0	0	0	0	0	0	0
20140115_PH72SOLrun_E22	-	-	0	0	0	0	0	0	0	0	0	0	0	0
20140115_PH72SOLrun_E23	-	-	0	0	0	0	0	0	0	0	0	0	0	0
20140115_PH72SOLrun_E24	-	-	0	0	0	0	0	0	0	0	0	0	0	0
20140115_PH72SOLrun_E3	-	-	0	0	0	0	0	0	0	0	0	0	0	0
20140115_PH72SOLrun_E5	-	-	0	0	0	0	0	0	0	0	0	0	0	0
20140115_PH72SOLrun_E6	-	-	0	0	0	0	0	0	0	0	0	0	0	0
20140115_PH72SOLrun_E7	-	-	0	0	0	0	0	0	0	0	0	0	0	0
20140115_PH72SOLrun_E8	-	-	0	0	0	0	0	0	0	0	0	0	0	0
20140115_PH72SOLrun_E9	-	-	0	0	0	0	0	0	0	0	0	0	0	0
20140115_PH72SOLrun_F10	-	-	0	0	0	0	0	0	0	0	0	0	0	0
20140115_PH72SOLrun_F15	-	-	0	0	0	0	0	0	0	0	0	0	0	0
20140115_PH72SOLrun_F17	-	-	0	0	0	0	0	0	0	0	0	0	0	0
20140115_PH72SOLrun_F21	-	-	0	0	0	0	0	0	0	0	0	0	0	0
20140115_PH72SOLrun_F24	-	-	0	0	0	0	0	0	0	0	0	0	0	0
20140115_PH72SOLrun_F8	-	-	0	0	0	0	0	0	0	0	0	0	0	0
20140115_PH72SOLrun_G1	-	-	0	0	0	0	0	0	0	0	0	0	0	0
20140115_PH72SOLrun_G10	-	-	0	0	0	0	0	0	0	0	0	0	0	0
20140115_PH72SOLrun_G11	-	-	0	0	0	0	0	0	0	0	0	0	0	0
20140115_PH72SOLrun_G13	-	-	0	0	0	0	0	0	0	0	0	0	0	0
20140115_PH72SOLrun_G14	-	-	0	0	0	0	0	0	0	0	0	0	0	0
20140115_PH72SOLrun_G15	-	-	0	0	0	0	0	0	0	0	0	0	0	0
20140115_PH72SOLrun_G17	-	-	0	0	0	0	0	0	0	0	0	0	0	0
20140115_PH72SOLrun_G19	-	-	0	0	0	0	0	0	0	0	0	0	0	0
20140115_PH72SOLrun_G2	-	-	0	0	0	0	0	0	0	0	0	0	0	0
20140115_PH72SOLrun_G20	-	-	0	0	0	0	0	0	0	0	0	0	0	0
20140115_PH72SOLrun_G21	-	-	0	0	0	0	0	0	0	0	0	0	0	0
20140115_PH72SOLrun_G22	-	-	0	0	0	0	0	0	0	0	0	0	0	0
20140115_PH72SOLrun_G23	-	-	0	0	0	0	0	0	0	0	0	0	0	0
20140115_PH72SOLrun_G4	-	-	0	0	0	0	0	0	0	0	0	0	0	0
20140115_PH72SOLrun_G5	-	Crocuta/Panthera	0	0	0	0	0	1	0	0	0	0	0	0
20140115_PH72SOLrun_G7	Rangifer	Rangifer	0	0	0.004	0	0	0	0	0	0	0.056	1	0
20140115_PH72SOLrun_G9	-	-	0	0	0	0	0	0	0	0	0	0	0	0
20140115_PH72SOLrun_H11	-	-	0	0	0	0	0	0	0	0	0	0	0	0
20140115_PH72SOLrun_H12	-	-	0	0	0	0	0	0	0	0	0	0	0	0
20140115_PH72SOLrun_H14	-	-	0	0	0	0	0	0	0	0	0	0	0	0
20140115_PH72SOLrun_H15	-	-	0	0	0	0	0	0	0	0	0	0	0	0
20140115_PH72SOLrun_H16	-	-	0	0	0	0	0	0	0	0	0	0	0	0
20140115_PH72SOLrun_H19	-	-	0	0	0	0	0	0	0	0	0	0	0	0
20140115_PH72SOLrun_H2	-	-	0	0	0	0	0	0	0	0	0	0	0	0
20140115_PH72SOLrun_H20	-	-	0	0	0	0	0	0	0	0	0	0	0	0
20140115_PH72SOLrun_H21	-	-	0	0	0	0	0	0	0	0	0	0	0	0
20140115_PH72SOLrun_H22	-	-	0	0	0	0	0	0	0	0	0	0	0	0
20140115_PH72SOLrun_H23	-	-	0	0	0	0	0	0	0	0	0	0	0	0
20140115_PH72SOLrun_H3	-	-	0	0	0	0	0	0	0	0	0	0	0	0
20140115_PH72SOLrun_H4	-	-	0	0	0	0	0	0	0	0	0	0	0	0
20140115_PH72SOLrun_H5	Equus	Equus	0	0	0	0	1	0	0	0	0	0	0	0
20140115_PH72SOLrun_H6	-	-	0	0	0	0	0	0	0	0	0	0	0	0
20140115_PH72SOLrun_H7	-	-	0	0	0	0	0	0	0	0	0	0	0	0
20140115_PH72SOLrun_H8	-	-	0	0	0	0	0	0	0	0	0	0	0	0
20140115_PH72SOLrun_I11	-	-	0	0	0	0	0	0	0	0	0	0	0	0
20140115_PH72SOLrun_I12	-	-	0	0	0	0	0	0	0	0	0	0	0	0
20140115_PH72SOLrun_I15	-	-	0	0	0	0	0	0	0	0	0	0	0	0
20140115_PH72SOLrun_I16	-	-	0	0	0	0	0	0	0	0	0	0	0	0
20140115_PH72SOLrun_I20	-	-	0	0	0	0	0	0	0	0	0	0	0	0
20140115_PH72SOLrun_I3	-	-	0	0	0	0	0	0	0	0	0	0	0	0
20140115_PH72SOLrun_I5	-	-	0	0	0	0	0	0	0	0	0	0	0	0
20140115_PH72SOLrun_I6	-	-	0	0	0	0	0	0	0	0	0	0	0	0
20140115_PH72SOLrun_J1	-	-	0	0	0	0	0	0	0	0	0	0	0	0
20140115_PH72SOLrun_J11	-	-	0	0	0	0	0	0	0	0	0	0	0	0
20140115_PH72SOLrun_J12	Rangifer	Rangifer	0	0	0.02	0	0	0	0	0	0	0.002	1	0
20140115_PH72SOLrun_J13	-	-	0	0	0	0	0	0	0	0	0	0	0	0
20140115_PH72SOLrun_J14	-	Rangifer	0	0	0.039	0	0	0	0	0	0	0.004	1	0
20140115_PH72SOLrun_J16	-	-	0	0	0	0	0	0	0	0	0	0	0	0
20140115_PH72SOLrun_J17	-	-	0	0	0	0	0	0	0	0	0	0	0	0
20140115_PH72SOLrun_J18	-	-	0	0	0	0	0	0	0	0	0	0	0	0
20140115_PH72SOLrun_J19	-	-	0	0	0	0	0	0	0	0	0	0	0	0
20140115_PH72SOLrun_J21	-	-	0	0	0	0	0	0	0	0	0	0	0	0
20140115_PH72SOLrun_J5	-	-	0	0	0	0	0	0	0	0	0	0	0	0
20140115_PH72SOLrun_J7	-	-	0	0	0	0	0	0	0	0	0	0	0	0
20140115_PH72SOLrun_K13	-	-	0	0	0	0	0	0	0	0	0	0	0	0
20140115_PH72SOLrun_K15	-	-	0	0	0	0	0	0	0	0	0	0	0	0
20140115_PH72SOLrun_K17	-	-	0	0	0	0	0	0	0	0	0	0	0	0
20140115_PH72SOLrun_K23	-	-	0	0	0	0	0	0	0	0	0	0	0	0
20140115_PH72SOLrun_K3	-	-	0	0	0	0	0	0	0	0	0	0	0	0
20140115_PH72SOLrun_K7	-	-	0	0	0	0	0	0	0	0	0	0	0	0
20140115_PH72SOLrun_L12	-	-	0	0	0	0	0	0	0	0	0	0	0	0
20140115_PH72SOLrun_L18	-	-	0	0	0	0	0	0	0	0	0	0	0	0
20140115_PH72SOLrun_L22	Rangifer	Rangifer	0	0	0	0	0	0	0	0	0	0	0.709	0
20140115_PH72SOLrun_L6	-	-	0	0	0	0	0	0	0	0	0	0	0	0
20140115_PH72SOLrun_L8	-	-	0	0	0	0	0	0	0	0	0	0	0	0
20140115_PH72SOLrun_M10	-	-	0	0	0	0	0	0	0	0	0	0	0	0
20140115_PH72SOLrun_M12	-	-	0	0	0	0	0	0	0	0	0	0	0	0
20140115_PH72SOLrun_M13	-	-	0	0	0	0	0	0	0	0	0	0	0	0
20140115_PH72SOLrun_M15	-	-	0	0	0	0	0	0	0	0	0	0	0	0
20140115_PH72SOLrun_M16	-	-	0	0	0	0	0	0	0	0	0	0	0	0
20140115_PH72SOLrun_M17	-	-	0	0	0	0	0	0	0	0	0	0	0	0
20140115_PH72SOLrun_M18	-	-	0	0	0	0	0	0	0	0	0	0	0	0
20140115_PH72SOLrun_M19	-	-	0	0	0	0	0	0	0	0	0	0	0	0
20140115_PH72SOLrun_M2	-	-	0	0	0	0	0	0	0	0	0	0	0	0
20140115_PH72SOLrun_M20	-	-	0	0	0	0	0	0	0	0	0	0	0	0
20140115_PH72SOLrun_M22	-	-	0	0	0	0	0	0	0	0	0	0	0	0
20140115_PH72SOLrun_M3	-	-	0	0	0	0	0	0	0	0	0	0	0	0
20140115_PH72SOLrun_M5	-	-	0	0	0	0	0	0	0	0	0	0	0	0
20140115_PH72SOLrun_M7	-	-	0	0	0	0	0	0	0	0	0	0	0	0
20140115_PH72SOLrun_M8	-	-	0	0	0	0	0	0	0	0	0	0	0	0
20140115_PH72SOLrun_M9	-	-	0	0	0	0	0	0	0	0	0	0	0	0
20140115_PH72SOLrun_N11	-	-	0	0	0	0	0	0	0	0	0	0	0	0
20140115_PH72SOLrun_N12	-	-	0	0	0	0	0	0	0	0	0	0	0	0
20140115_PH72SOLrun_N4	-	-	0	0	0	0	0	0	0	0	0	0	0	0
20140115_PH72SOLrun_N8	-	-	0	0	0	0	0	0	0	0	0	0	0	0
20140115_PH72SOLrun_N9	-	-	0	0	0	0	0	0	0	0	0	0	0	0
20140115_PH72SOLrun_O10	-	-	0	0	0	0	0	0	0	0	0	0	0	0
20140115_PH72SOLrun_O12	-	-	0	0	0	0	0	0	0	0	0	0	0	0
20140115_PH72SOLrun_O19	-	-	0	0	0	0	0	0	0	0	0	0	0	0
20140115_PH72SOLrun_O21	-	-	0	0	0	0	0	0	0	0	0	0	0	0
20140115_PH72SOLrun_O23	-	-	0	0	0	0	0	0	0	0	0	0	0	0
20140115_PH72SOLrun_O3	-	-	0	0	0	0	0	0	0	0	0	0	0	0
20140115_PH72SOLrun_O4	-	-	0	0	0	0	0	0	0	0	0	0	0	0
20140115_PH72SOLrun_O7	Rangifer	Rangifer	0	0	0.055	0	0	0	0	0	0	0.241	1	0
20140115_PH72SOLrun_P12	-	-	0	0	0	0	0	0	0	0	0	0	0	0
20140115_PH72SOLrun_P14	-	-	0	0	0	0	0	0	0	0	0	0	0	0
20140115_PH72SOLrun_P16	-	-	0	0	0	0	0	0	0	0	0	0	0	0
20140115_PH72SOLrun_P19	-	-	0	0	0	0	0	0	0	0	0	0	0	0
20140115_PH72SOLrun_P5	-	-	0	0	0	0	0	0	0	0	0	0	0	0
20140115_PH72SOLrun_P9	-	-	0	0	0	0	0	0	0	0	0	0	0	0
20140115_PH76SOLrun_A10	-	-	0	0	0	0	0	0	0	0	0	0	0	0
20140115_PH76SOLrun_A12	-	-	0	0	0	0	0	0	0	0	0	0	0	0
20140115_PH76SOLrun_A13	-	-	0	0	0	0	0	0	0	0	0	0	0	0
20140115_PH76SOLrun_A14	-	-	0	0	0	0	0	0	0	0	0	0	0	0
20140115_PH76SOLrun_A16	-	-	0	0	0	0	0	0	0	0	0	0	0	0
20140115_PH76SOLrun_A18	-	-	0	0	0	0	0	0	0	0	0	0	0	0
20140115_PH76SOLrun_A24	-	-	0	0	0	0	0	0	0	0	0	0	0	0
20140115_PH76SOLrun_A6	-	-	0	0	0	0	0	0	0	0	0	0	0	0
20140115_PH76SOLrun_A8	-	-	0	0	0	0	0	0	0	0	0	0	0	0
20140115_PH76SOLrun_A9	-	-	0	0	0	0	0	0	0	0	0	0	0	0
20140115_PH76SOLrun_B10	-	-	0	0	0	0	0	0	0	0	0	0	0	0
20140115_PH76SOLrun_B11	-	-	0	0	0	0	0	0	0	0	0	0	0	0
20140115_PH76SOLrun_B13	-	-	0	0	0	0	0	0	0	0	0	0	0	0
20140115_PH76SOLrun_B15	-	-	0	0	0	0	0	0	0	0	0	0	0	0
20140115_PH76SOLrun_B17	-	-	0	0	0	0	0	0	0	0	0	0	0	0
20140115_PH76SOLrun_B18	-	-	0	0	0	0	0	0	0	0	0	0	0	0
20140115_PH76SOLrun_B20	-	-	0	0	0	0	0	0	0	0	0	0	0	0
20140115_PH76SOLrun_B22	-	-	0	0	0	0	0	0	0	0	0	0	0	0
20140115_PH76SOLrun_B4	-	-	0	0	0	0	0	0	0	0	0	0	0	0
20140115_PH76SOLrun_C12	-	-	0	0	0	0	0	0	0	0	0	0	0	0
20140115_PH76SOLrun_C14	-	-	0	0	0	0	0	0	0	0	0	0	0	0
20140115_PH76SOLrun_C16	-	-	0	0	0	0	0	0	0	0	0	0	0	0
20140115_PH76SOLrun_C18	-	-	0	0	0	0	0	0	0	0	0	0	0	0
20140115_PH76SOLrun_C2	-	-	0	0	0	0	0	0	0	0	0	0	0	0
20140115_PH76SOLrun_C22	-	-	0	0	0	0	0	0	0	0	0	0	0	0
20140115_PH76SOLrun_C24	-	-	0	0	0	0	0	0	0	0	0	0	0	0
20140115_PH76SOLrun_C4	-	-	0	0	0	0	0	0	0	0	0	0	0	0
20140115_PH76SOLrun_C5	-	-	0	0	0	0	0	0	0	0	0	0	0	0
20140115_PH76SOLrun_D1	-	-	0	0	0	0	0	0	0	0	0	0	0	0
20140115_PH76SOLrun_D10	Rangifer	Rangifer	0	0	0.007	0	0	0	0	0	0	0	1	0
20140115_PH76SOLrun_D12	-	-	0	0	0	0	0	0	0	0	0	0	0	0
20140115_PH76SOLrun_D16	-	-	0	0	0	0	0	0	0	0	0	0	0	0
20140115_PH76SOLrun_D17	Rangifer	Rangifer	0	0	0.026	0	0	0	0	0	0	0.115	1	0
20140115_PH76SOLrun_D18	-	-	0	0	0	0	0	0	0	0	0	0	0	0
20140115_PH76SOLrun_D19	-	-	0	0	0	0	0	0	0	0	0	0	0	0
20140115_PH76SOLrun_D2	Crocuta/Panthera	-	0	0	0	0.001	0	1	0	0	0.004	0	0	0
20140115_PH76SOLrun_D22	Rangifer	Rangifer	0	0	0.008	0	0	0	0	0	0	0.003	1	0
20140115_PH76SOLrun_D23	Rangifer	Rangifer	0	0	0.009	0	0	0	0	0	0	0.001	1	0
20140115_PH76SOLrun_D4	-	-	0	0	0	0	0	0	0	0	0	0	0	0
20140115_PH76SOLrun_D5	-	-	0	0	0	0	0	0	0	0	0	0	0	0
20140115_PH76SOLrun_D6	-	-	0	0	0	0	0	0	0	0	0	0	0	0
20140115_PH76SOLrun_D7	-	-	0	0	0	0	0	0	0	0	0	0	0	0
20140115_PH76SOLrun_E11	Rangifer	Rangifer	0	0	0	0	0	0	0	0	0	0	0.352	0
20140115_PH76SOLrun_E15	-	-	0	0	0	0	0	0	0	0	0	0	0	0
20140115_PH76SOLrun_E16	-	-	0	0	0	0	0	0	0	0	0	0	0	0
20140115_PH76SOLrun_E19	-	-	0	0	0	0	0	0	0	0	0	0	0	0
20140115_PH76SOLrun_E20	Equus	Equus	0	0	0	0	1	0	0	0	0	0	0	0
20140115_PH76SOLrun_E22	-	-	0	0	0	0	0	0	0	0	0	0	0	0
20140115_PH76SOLrun_E23	-	-	0	0	0	0	0	0	0	0	0	0	0	0
20140115_PH76SOLrun_E3	-	-	0	0	0	0	0	0	0	0	0	0	0	0
20140115_PH76SOLrun_E6	-	-	0	0	0	0	0	0	0	0	0	0	0	0
20140115_PH76SOLrun_E8	-	-	0	0	0	0	0	0	0	0	0	0	0	0
20140115_PH76SOLrun_E9	Rangifer	Rangifer	0	0	0.012	0	0	0	0	0	0	0.001	1	0
20140115_PH76SOLrun_F1	-	-	0	0	0	0	0	0	0	0	0	0	0	0
20140115_PH76SOLrun_F11	-	-	0	0	0	0	0	0	0	0	0	0	0	0
20140115_PH76SOLrun_F12	Rangifer	Rangifer	0	0	0.132	0	0	0	0	0	0	0.012	1	0
20140115_PH76SOLrun_F16	-	-	0	0	0	0	0	0	0	0	0	0	0	0
20140115_PH76SOLrun_F17	Rangifer	Rangifer	0	0	0	0	0	0	0	0	0	0	0.401	0
20140115_PH76SOLrun_F18	-	-	0	0	0	0	0	0	0	0	0	0	0	0
20140115_PH76SOLrun_F2	-	-	0	0	0	0	0	0	0	0	0	0	0	0
20140115_PH76SOLrun_F20	-	Crocuta/Panthera	0	0	0	0	0	0.992	0	0	0.002	0	0	0
20140115_PH76SOLrun_F22	-	-	0	0	0	0	0	0	0	0	0	0	0	0
20140115_PH76SOLrun_F23	-	Lepus	0	0	0	0	0	0	0.598	0	0	0	0	0
20140115_PH76SOLrun_F4	-	-	0	0	0	0	0	0	0	0	0	0	0	0
20140115_PH76SOLrun_F5	-	-	0	0	0	0	0	0	0	0	0	0	0	0
20140115_PH76SOLrun_F7	-	-	0	0	0	0	0	0	0	0	0	0	0	0
20140115_PH76SOLrun_F8	-	-	0	0	0	0	0	0	0	0	0	0	0	0
20140115_PH76SOLrun_F9	-	-	0	0	0	0	0	0	0	0	0	0	0	0
20140115_PH76SOLrun_G10	-	-	0	0	0	0	0	0	0	0	0	0	0	0
20140115_PH76SOLrun_G13	-	-	0	0	0	0	0	0	0	0	0	0	0	0
20140115_PH76SOLrun_G14	-	-	0	0	0	0	0	0	0	0	0	0	0	0
20140115_PH76SOLrun_G15	-	-	0	0	0	0	0	0	0	0	0	0	0	0
20140115_PH76SOLrun_G16	-	-	0	0	0	0	0	0	0	0	0	0	0	0
20140115_PH76SOLrun_G17	-	-	0	0	0	0	0	0	0	0	0	0	0	0
20140115_PH76SOLrun_G18	-	-	0	0	0	0	0	0	0	0	0	0	0	0
20140115_PH76SOLrun_G19	-	-	0	0	0	0	0	0	0	0	0	0	0	0
20140115_PH76SOLrun_G2	-	-	0	0	0	0	0	0	0	0	0	0	0	0
20140115_PH76SOLrun_G20	-	-	0	0	0	0	0	0	0	0	0	0	0	0
20140115_PH76SOLrun_G22	-	-	0	0	0	0	0	0	0	0	0	0	0	0
20140115_PH76SOLrun_G3	-	-	0	0	0	0	0	0	0	0	0	0	0	0
20140115_PH76SOLrun_G4	-	-	0	0	0	0	0	0	0	0	0	0	0	0
20140115_PH76SOLrun_G5	-	-	0	0	0	0	0	0	0	0	0	0	0	0
20140115_PH76SOLrun_G6	-	-	0	0	0	0	0	0	0	0	0	0	0	0
20140115_PH76SOLrun_G7	-	-	0	0	0	0	0	0	0	0	0	0	0	0
20140115_PH76SOLrun_G8	-	-	0	0	0	0	0	0	0	0	0	0	0	0
20140115_PH76SOLrun_H1	-	-	0	0	0	0	0	0	0	0	0	0	0	0
20140115_PH76SOLrun_H10	-	-	0	0	0	0	0	0	0	0	0	0	0	0
20140115_PH76SOLrun_H11	-	-	0	0	0	0	0	0	0	0	0	0	0	0
20140115_PH76SOLrun_H12	-	-	0	0	0	0	0	0	0	0	0	0	0	0
20140115_PH76SOLrun_H13	-	-	0	0	0	0	0	0	0	0	0	0	0	0
20140115_PH76SOLrun_H14	-	-	0	0	0	0	0	0	0	0	0	0	0	0
20140115_PH76SOLrun_H15	-	-	0	0	0	0	0	0	0	0	0	0	0	0
20140115_PH76SOLrun_H16	-	-	0	0	0	0	0	0	0	0	0	0	0	0
20140115_PH76SOLrun_H18	-	-	0	0	0	0	0	0	0	0	0	0	0	0
20140115_PH76SOLrun_H19	-	-	0	0	0	0	0	0	0	0	0	0	0	0
20140115_PH76SOLrun_H20	Mammuthus	Mammuthus	0	0	0	0	0	0	0	1	0	0	0	0
20140115_PH76SOLrun_H22	-	-	0	0	0	0	0	0	0	0	0	0	0	0
20140115_PH76SOLrun_H23	-	-	0	0	0	0	0	0	0	0	0	0	0	0
20140115_PH76SOLrun_H3	-	-	0	0	0	0	0	0	0	0	0	0	0	0
20140115_PH76SOLrun_H4	-	-	0	0	0	0	0	0	0	0	0	0	0	0
20140115_PH76SOLrun_H5	-	-	0	0	0	0	0	0	0	0	0	0	0	0
20140115_PH76SOLrun_H6	-	-	0	0	0	0	0	0	0	0	0	0	0	0
20140115_PH76SOLrun_H7	-	-	0	0	0	0	0	0	0	0	0	0	0	0
20140115_PH76SOLrun_H8	-	-	0	0	0	0	0	0	0	0	0	0	0	0
20140115_PH76SOLrun_I11	-	-	0	0	0	0	0	0	0	0	0	0	0	0
20140115_PH76SOLrun_I13	-	-	0	0	0	0	0	0	0	0	0	0	0	0
20140115_PH76SOLrun_I17	-	-	0	0	0	0	0	0	0	0	0	0	0	0
20140115_PH76SOLrun_I4	-	Coelodonta	0	0	0	0	0	0	0	0	0	0	0	0.617
20140115_PH76SOLrun_I9	-	-	0	0	0	0	0	0	0	0	0	0	0	0
20140115_PH76SOLrun_J20	-	-	0	0	0	0	0	0	0	0	0	0	0	0
20140115_PH76SOLrun_J7	-	-	0	0	0	0	0	0	0	0	0	0	0	0
20140115_PH76SOLrun_K14	Rangifer	Rangifer	0	0	0.095	0	0	0	0	0	0	0.01	1	0
20140115_PH76SOLrun_M6	-	-	0	0	0	0	0	0	0	0	0	0	0	0
20140115_PH76SOLrun_N8	-	-	0	0	0	0	0	0	0	0	0	0	0	0
20140115_PH76SOLrun_N9	-	-	0	0	0	0	0	0	0	0	0	0	0	0
20140115_PH76SOLrun_O7	-	-	0	0	0	0	0	0	0	0	0	0	0	0
20140115_PH76SOLrun_P10	-	-	0	0	0	0	0	0	0	0	0	0	0	0
20140115_PH76SOLrun_P12	-	-	0	0	0	0	0	0	0	0	0	0	0	0
20140115_PH76SOLrun_P13	-	-	0	0	0	0	0	0	0	0	0	0	0	0
20140115_PH76SOLrun_P18	-	-	0	0	0	0	0	0	0	0	0	0	0	0
20140115_PH76SOLrun_P19	-	-	0	0	0	0	0	0	0	0	0	0	0	0
20140115_PH76SOLrun_P20	-	-	0	0	0	0	0	0	0	0	0	0	0	0
20140115_PH80SOLrun_A13	-	-	0	0	0	0	0	0	0	0	0	0	0	0
20140115_PH80SOLrun_A5	-	-	0	0	0	0	0	0	0	0	0	0	0	0
20140115_PH80SOLrun_B16	-	-	0	0	0	0	0	0	0	0	0	0	0	0
20140115_PH80SOLrun_C10	-	-	0	0	0	0	0	0	0	0	0	0	0	0
20140115_PH80SOLrun_D11	-	-	0	0	0	0	0	0	0	0	0	0	0	0
20140115_PH80SOLrun_D15	-	-	0	0	0	0	0	0	0	0	0	0	0	0
20140115_PH80SOLrun_D22	-	-	0	0	0	0	0	0	0	0	0	0	0	0
20140115_PH80SOLrun_D6	-	-	0	0	0	0	0	0	0	0	0	0	0	0
20140115_PH80SOLrun_D8	-	-	0	0	0	0	0	0	0	0	0	0	0	0
20140115_PH80SOLrun_D9	-	-	0	0	0	0	0	0	0	0	0	0	0	0
20140115_PH80SOLrun_E12	-	-	0	0	0	0	0	0	0	0	0	0	0	0
20140115_PH80SOLrun_E21	-	-	0	0	0	0	0	0	0	0	0	0	0	0
20140115_PH80SOLrun_F18	-	-	0	0	0	0	0	0	0	0	0	0	0	0
20140115_PH80SOLrun_F20	-	-	0	0	0	0	0	0	0	0	0	0	0	0
20140115_PH80SOLrun_G20	-	Bos/Bison	0	0	1	0	0	0	0	0	0	0	0.003	0
20140115_PH80SOLrun_G9	-	-	0	0	0	0	0	0	0	0	0	0	0	0
20140115_PH80SOLrun_I13	-	-	0	0	0	0	0	0	0	0	0	0	0	0
20140115_PH80SOLrun_I16	-	-	0	0	0	0	0	0	0	0	0	0	0	0
20140115_PH80SOLrun_I17	Rangifer	Rangifer	0	0	0	0	0	0	0	0	0	0	0.879	0
20140115_PH80SOLrun_I21	-	-	0	0	0	0	0	0	0	0	0	0	0	0
20140115_PH80SOLrun_I24	-	Equus	0	0	0	0	0.939	0	0	0	0	0	0	0
20140115_PH80SOLrun_I3	-	-	0	0	0	0	0	0	0	0	0	0	0	0
20140115_PH80SOLrun_I4	-	-	0	0	0	0	0	0	0	0	0	0	0	0
20140115_PH80SOLrun_I6	-	-	0	0	0	0	0	0	0	0	0	0	0	0
20140115_PH80SOLrun_I7	-	-	0	0	0	0	0	0	0	0	0	0	0	0
20140115_PH80SOLrun_J10	-	-	0	0	0	0	0	0	0	0	0	0	0	0
20140115_PH80SOLrun_J12	-	-	0	0	0	0	0	0	0	0	0	0	0	0
20140115_PH80SOLrun_J15	Canid	Canid	0	0	0	0.864	0	0	0	0	0.044	0	0	0
20140115_PH80SOLrun_J16	-	-	0	0	0	0	0	0	0	0	0	0	0	0
20140115_PH80SOLrun_J17	-	-	0	0	0	0	0	0	0	0	0	0	0	0
20140115_PH80SOLrun_J18	-	-	0	0	0	0	0	0	0	0	0	0	0	0
20140115_PH80SOLrun_J19	-	-	0	0	0	0	0	0	0	0	0	0	0	0
20140115_PH80SOLrun_J22	-	-	0	0	0	0	0	0	0	0	0	0	0	0
20140115_PH80SOLrun_J3	-	-	0	0	0	0	0	0	0	0	0	0	0	0
20140115_PH80SOLrun_J6	-	-	0	0	0	0	0	0	0	0	0	0	0	0
20140115_PH80SOLrun_J7	-	-	0	0	0	0	0	0	0	0	0	0	0	0
20140115_PH80SOLrun_J8	-	-	0	0	0	0	0	0	0	0	0	0	0	0
20140115_PH80SOLrun_K1	-	-	0	0	0	0	0	0	0	0	0	0	0	0
20140115_PH80SOLrun_K11	-	-	0	0	0	0	0	0	0	0	0	0	0	0
20140115_PH80SOLrun_K13	-	-	0	0	0	0	0	0	0	0	0	0	0	0
20140115_PH80SOLrun_K18	-	-	0	0	0	0	0	0	0	0	0	0	0	0
20140115_PH80SOLrun_K2	-	Rangifer	0	0	0.004	0	0	0	0	0	0	0	1	0
20140115_PH80SOLrun_K23	-	-	0	0	0	0	0	0	0	0	0	0	0	0
20140115_PH80SOLrun_K3	-	-	0	0	0	0	0	0	0	0	0	0	0	0
20140115_PH80SOLrun_K7	-	-	0	0	0	0	0	0	0	0	0	0	0	0
20140115_PH80SOLrun_K9	-	-	0	0	0	0	0	0	0	0	0	0	0	0
20140115_PH80SOLrun_L10	-	-	0	0	0	0	0	0	0	0	0	0	0	0
20140115_PH80SOLrun_L13	-	-	0	0	0	0	0	0	0	0	0	0	0	0
20140115_PH80SOLrun_L15	-	-	0	0	0	0	0	0	0	0	0	0	0	0
20140115_PH80SOLrun_L21	-	-	0	0	0	0	0	0	0	0	0	0	0	0
20140115_PH80SOLrun_L23	-	-	0	0	0	0	0	0	0	0	0	0	0	0
20140115_PH80SOLrun_L3	-	-	0	0	0	0	0	0	0	0	0	0	0	0
20140115_PH80SOLrun_L5	-	-	0	0	0	0	0	0	0	0	0	0	0	0
20140115_PH80SOLrun_L6	-	-	0	0	0	0	0	0	0	0	0	0	0	0
20140115_PH80SOLrun_M10	-	-	0	0	0	0	0	0	0	0	0	0	0	0
20140115_PH80SOLrun_M13	-	-	0	0	0	0	0	0	0	0	0	0	0	0
20140115_PH80SOLrun_M15	-	-	0	0	0	0	0	0	0	0	0	0	0	0
20140115_PH80SOLrun_M2	-	-	0	0	0	0	0	0	0	0	0	0	0	0
20140115_PH80SOLrun_M22	-	-	0	0	0	0	0	0	0	0	0	0	0	0
20140115_PH80SOLrun_M24	-	-	0	0	0	0	0	0	0	0	0	0	0	0
20140115_PH80SOLrun_M5	-	-	0	0	0	0	0	0	0	0	0	0	0	0
20140115_PH80SOLrun_N10	-	-	0	0	0	0	0	0	0	0	0	0	0	0
20140115_PH80SOLrun_N12	-	-	0	0	0	0	0	0	0	0	0	0	0	0
20140115_PH80SOLrun_N13	-	Bos/Bison	0	0	0.955	0	0	0	0	0	0	0	0	0
20140115_PH80SOLrun_N14	-	Rangifer	0	0	0.078	0	0	0	0	0	0	0.253	1	0
20140115_PH80SOLrun_N17	Equus	Equus	0	0	0	0	0.999	0	0	0	0	0	0	0
20140115_PH80SOLrun_N18	-	-	0	0	0	0	0	0	0	0	0	0	0	0
20140115_PH80SOLrun_N19	-	-	0	0	0	0	0	0	0	0	0	0	0	0
20140115_PH80SOLrun_N2	-	-	0	0	0	0	0	0	0	0	0	0	0	0
20140115_PH80SOLrun_N20	-	-	0	0	0	0	0	0	0	0	0	0	0	0
20140115_PH80SOLrun_N21	-	-	0	0	0	0	0	0	0	0	0	0	0	0
20140115_PH80SOLrun_N22	-	-	0	0	0	0	0	0	0	0	0	0	0	0
20140115_PH80SOLrun_N23	-	-	0	0	0	0	0	0	0	0	0	0	0	0
20140115_PH80SOLrun_N24	-	-	0	0	0	0	0	0	0	0	0	0	0	0
20140115_PH80SOLrun_N3	Rangifer	Rangifer	0	0	0	0	0	0	0	0	0	0	1	0
20140115_PH80SOLrun_O11	-	-	0	0	0	0	0	0	0	0	0	0	0	0
20140115_PH80SOLrun_O13	-	-	0	0	0	0	0	0	0	0	0	0	0	0
20140115_PH80SOLrun_O19	-	-	0	0	0	0	0	0	0	0	0	0	0	0
20140115_PH80SOLrun_O2	-	-	0	0	0	0	0	0	0	0	0	0	0	0
20140115_PH80SOLrun_O21	-	-	0	0	0	0	0	0	0	0	0	0	0	0
20140115_PH80SOLrun_O22	Rangifer	Rangifer	0	0	0	0	0	0	0	0	0	0	0.691	0
20140115_PH80SOLrun_O23	-	-	0	0	0	0	0	0	0	0	0	0	0	0
20140115_PH80SOLrun_O9	-	-	0	0	0	0	0	0	0	0	0	0	0	0
20140115_PH80SOLrun_P1	-	Equus	0	0	0	0	1	0	0	0	0	0	0	0
20140115_PH80SOLrun_P19	-	-	0	0	0	0	0	0	0	0	0	0	0	0
20140115_PH80SOLrun_P2	-	-	0	0	0	0	0	0	0	0	0	0	0	0
20140116_PH52SOLrun_A10	-	-	0	0	0	0	0	0	0	0	0	0	0	0
20140116_PH52SOLrun_A11	-	-	0	0	0	0	0	0	0	0	0	0	0	0
20140116_PH52SOLrun_A12	-	Rangifer	0	0	0.383	0	0	0	0	0	0	0.144	1	0
20140116_PH52SOLrun_A13	-	-	0	0	0	0	0	0	0	0	0	0	0	0
20140116_PH52SOLrun_A15	-	-	0	0	0	0	0	0	0	0	0	0	0	0
20140116_PH52SOLrun_A18	-	-	0	0	0	0	0	0	0	0	0	0	0	0
20140116_PH52SOLrun_A23	-	Lepus	0	0	0	0	0	0	0.958	0	0	0	0	0
20140116_PH52SOLrun_A24	-	-	0	0	0	0	0	0	0	0	0	0	0	0
20140116_PH52SOLrun_A3	-	-	0	0	0	0	0	0	0	0	0	0	0	0
20140116_PH52SOLrun_A4	-	-	0	0	0	0	0	0	0	0	0	0	0	0
20140116_PH52SOLrun_A6	-	Lepus	0	0	0	0	0	0	0.955	0	0	0	0	0
20140116_PH52SOLrun_A7	-	-	0	0	0	0	0	0	0	0	0	0	0	0
20140116_PH52SOLrun_A9	-	-	0	0	0	0	0	0	0	0	0	0	0	0
20140116_PH52SOLrun_B1	-	-	0	0	0	0	0	0	0	0	0	0	0	0
20140116_PH52SOLrun_B10	Rangifer	Rangifer	0	0	0.018	0	0	0	0	0	0	0.343	1	0
20140116_PH52SOLrun_B11	-	-	0	0	0	0	0	0	0	0	0	0	0	0
20140116_PH52SOLrun_B12	-	-	0	0	0	0	0	0	0	0	0	0	0	0
20140116_PH52SOLrun_B13	-	-	0	0	0	0	0	0	0	0	0	0	0	0
20140116_PH52SOLrun_B14	-	-	0	0	0	0	0	0	0	0	0	0	0	0
20140116_PH52SOLrun_B15	-	-	0	0	0	0	0	0	0	0	0	0	0	0
20140116_PH52SOLrun_B18	-	-	0	0	0	0	0	0	0	0	0	0	0	0
20140116_PH52SOLrun_B21	-	-	0	0	0	0	0	0	0	0	0	0	0	0
20140116_PH52SOLrun_B24	-	-	0	0	0	0	0	0	0	0	0	0	0	0
20140116_PH52SOLrun_B3	-	-	0	0	0	0	0	0	0	0	0	0	0	0
20140116_PH52SOLrun_B5	-	-	0	0	0	0	0	0	0	0	0.001	0	0	0
20140116_PH52SOLrun_B6	-	-	0	0	0	0	0	0	0	0	0	0	0	0
20140116_PH52SOLrun_B7	-	-	0	0	0	0	0	0	0	0	0	0	0	0
20140116_PH52SOLrun_B9	-	-	0	0	0	0	0	0	0	0	0	0	0	0
20140116_PH52SOLrun_C1	-	-	0	0	0	0	0	0	0	0	0	0	0	0
20140116_PH52SOLrun_C12	-	-	0	0	0	0	0	0	0	0	0	0	0	0
20140116_PH52SOLrun_C15	-	-	0	0	0	0	0	0	0	0	0	0	0	0
20140116_PH52SOLrun_C17	Canid	Canid	0	0.109	0	1	0	0	0	0	0.015	0	0	0
20140116_PH52SOLrun_C18	-	-	0	0	0	0	0	0	0	0	0	0	0	0
20140116_PH52SOLrun_C20	-	-	0	0	0	0	0	0	0	0	0	0	0	0
20140116_PH52SOLrun_C23	-	-	0	0	0	0	0	0	0	0	0	0	0	0
20140116_PH52SOLrun_C3	-	-	0	0	0	0	0	0	0	0	0	0	0	0
20140116_PH52SOLrun_C4	-	-	0	0	0	0	0	0	0	0	0	0	0	0
20140116_PH52SOLrun_C5	-	-	0	0	0	0	0	0	0	0	0	0	0	0
20140116_PH52SOLrun_C7	-	-	0	0	0	0	0	0	0	0	0.001	0	0	0
20140116_PH52SOLrun_D1	-	-	0	0	0	0	0	0	0	0	0	0	0	0
20140116_PH52SOLrun_D10	-	-	0	0	0	0	0	0	0	0	0	0	0	0
20140116_PH52SOLrun_D12	-	-	0	0	0	0	0	0	0	0	0	0	0	0
20140116_PH52SOLrun_D15	-	-	0	0	0	0	0	0	0	0	0	0	0	0
20140116_PH52SOLrun_D18	-	-	0	0	0	0	0	0	0	0	0	0	0	0
20140116_PH52SOLrun_D2	-	-	0	0	0	0	0	0	0	0	0	0	0	0
20140116_PH52SOLrun_D23	-	-	0	0	0	0	0	0	0	0	0	0	0	0
20140116_PH52SOLrun_D3	-	-	0	0	0	0	0	0	0	0	0	0	0	0
20140116_PH52SOLrun_D4	Apodemus	Apodemus	0.93	0	0	0	0	0	0	0	0	0	0	0
20140116_PH52SOLrun_D5	-	-	0	0	0	0	0	0	0	0	0	0	0	0
20140116_PH52SOLrun_D6	-	-	0	0	0	0	0	0	0	0	0	0	0	0
20140116_PH52SOLrun_D7	-	-	0	0	0	0	0	0	0	0	0	0	0	0
20140116_PH52SOLrun_D8	-	-	0	0	0	0	0	0	0	0	0	0	0	0
20140116_PH52SOLrun_E10	-	-	0	0	0	0	0	0	0	0	0	0	0	0
20140116_PH52SOLrun_E11	-	-	0	0	0	0	0	0	0	0	0	0	0	0
20140116_PH52SOLrun_E13	-	-	0	0	0	0	0	0	0	0	0	0	0	0
20140116_PH52SOLrun_E14	-	-	0	0	0	0	0	0	0	0	0	0	0	0
20140116_PH52SOLrun_E20	-	-	0	0	0	0	0	0	0	0	0.002	0	0	0
20140116_PH52SOLrun_E22	-	-	0	0	0	0	0	0	0	0	0	0	0	0
20140116_PH52SOLrun_E24	-	-	0	0	0	0	0	0	0	0	0	0	0	0
20140116_PH52SOLrun_E3	-	-	0	0	0	0	0	0	0	0	0	0	0	0
20140116_PH52SOLrun_E4	-	-	0	0	0	0	0	0	0	0	0	0	0	0
20140116_PH52SOLrun_E5	-	-	0	0	0	0	0	0	0	0	0	0	0	0
20140116_PH52SOLrun_E6	-	-	0	0	0	0	0	0	0	0	0	0	0	0
20140116_PH52SOLrun_E8	-	-	0	0	0	0	0	0	0	0	0	0	0	0
20140116_PH52SOLrun_E9	-	-	0	0	0	0	0	0	0	0	0	0	0	0
20140116_PH52SOLrun_F10	-	-	0	0	0	0	0	0	0	0	0	0	0	0
20140116_PH52SOLrun_F11	-	-	0	0	0	0	0	0	0	0	0	0	0	0
20140116_PH52SOLrun_F12	-	-	0	0	0	0	0	0	0	0	0	0	0	0
20140116_PH52SOLrun_F13	-	-	0	0	0	0	0	0	0	0	0	0	0	0
20140116_PH52SOLrun_F14	-	-	0	0	0	0	0	0	0	0	0	0	0	0
20140116_PH52SOLrun_F15	-	-	0	0	0	0	0	0	0	0	0	0	0	0
20140116_PH52SOLrun_F16	-	-	0	0	0	0	0	0	0	0	0	0	0	0
20140116_PH52SOLrun_F17	-	-	0	0	0	0	0	0	0	0	0	0	0	0
20140116_PH52SOLrun_F18	-	-	0	0	0	0	0	0.394	0	0	0.002	0	0	0
20140116_PH52SOLrun_F2	Rangifer	Rangifer	0	0	0	0	0	0	0	0	0	0	0.382	0
20140116_PH52SOLrun_F20	-	-	0	0	0	0	0	0	0	0	0	0	0	0
20140116_PH52SOLrun_F21	-	-	0	0	0	0	0	0	0	0	0	0	0	0
20140116_PH52SOLrun_F4	-	-	0	0	0	0	0	0	0	0	0	0	0	0
20140116_PH52SOLrun_F5	-	-	0	0	0	0	0	0	0	0	0	0	0	0
20140116_PH52SOLrun_F6	-	-	0	0	0	0	0	0	0	0	0	0	0	0
20140116_PH52SOLrun_F8	-	-	0	0	0	0	0	0	0	0	0	0	0	0
20140116_PH52SOLrun_G12	-	-	0	0	0	0	0	0	0	0	0	0	0	0
20140116_PH52SOLrun_G13	-	-	0	0	0	0	0	0	0	0	0	0	0	0
20140116_PH52SOLrun_G14	Rangifer	Rangifer	0	0	0	0	0	0	0	0	0	0.001	0.665	0
20140116_PH52SOLrun_G15	-	-	0	0	0	0	0	0	0	0	0	0	0	0
20140116_PH52SOLrun_G16	Mammuthus	Mammuthus	0	0	0	0	0	0	0	0.871	0	0	0	0
20140116_PH52SOLrun_G17	-	Mustela	0	0	0	0	0	0	0	0	0.845	0	0	0
20140116_PH52SOLrun_G18	-	-	0	0	0	0	0	0	0	0	0	0	0	0
20140116_PH52SOLrun_G19	-	-	0	0	0	0	0	0	0	0	0	0	0	0
20140116_PH52SOLrun_G2	-	-	0	0	0	0	0	0	0	0	0	0	0	0
20140116_PH52SOLrun_G20	-	-	0	0	0	0	0	0	0	0	0	0	0	0
20140116_PH52SOLrun_G21	-	-	0	0	0	0	0	0	0	0	0	0	0	0
20140116_PH52SOLrun_G22	-	-	0	0	0	0	0	0	0	0	0	0	0	0
20140116_PH52SOLrun_G23	-	-	0	0	0	0	0	0	0	0	0	0	0	0
20140116_PH52SOLrun_G4	-	-	0	0	0	0	0	0	0	0	0	0	0	0
20140116_PH52SOLrun_G5	-	-	0	0	0	0	0	0	0	0	0	0	0	0
20140116_PH52SOLrun_G7	-	-	0	0	0	0	0	0	0	0	0	0	0	0
20140116_PH52SOLrun_G8	-	-	0	0	0	0	0	0	0	0	0	0	0	0
20140116_PH52SOLrun_G9	Rangifer	Rangifer	0	0	0	0	0	0	0	0	0	0	0.904	0
20140116_PH52SOLrun_H1	-	-	0	0	0	0	0	0.008	0	0	0.002	0	0	0
20140116_PH52SOLrun_H10	-	-	0	0	0	0	0	0	0	0	0	0	0	0
20140116_PH52SOLrun_H11	-	-	0	0	0	0	0	0	0	0	0	0	0	0
20140116_PH52SOLrun_H14	-	-	0	0	0	0	0	0	0	0	0	0	0	0
20140116_PH52SOLrun_H15	-	-	0	0	0	0	0	0	0	0	0	0	0	0
20140116_PH52SOLrun_H16	-	-	0	0	0	0	0	0	0	0	0	0	0	0
20140116_PH52SOLrun_H18	-	-	0	0	0	0	0	0	0	0	0	0	0	0
20140116_PH52SOLrun_H19	-	-	0	0	0	0	0	0	0	0	0	0	0	0
20140116_PH52SOLrun_H2	Rangifer	Rangifer	0	0	0	0	0	0	0	0	0	0	0.591	0
20140116_PH52SOLrun_H20	-	-	0	0	0	0	0	0	0	0	0	0	0	0
20140116_PH52SOLrun_H21	-	-	0	0	0	0	0	0	0	0	0	0	0	0
20140116_PH52SOLrun_H23	-	-	0	0	0	0	0	0	0	0	0	0	0	0
20140116_PH52SOLrun_H3	-	-	0	0	0	0	0	0	0	0	0	0	0	0.004
20140116_PH52SOLrun_H4	-	-	0	0	0	0	0	0	0	0	0	0	0	0
20140116_PH52SOLrun_H6	-	-	0	0	0	0	0	0	0	0	0	0	0	0
20140116_PH52SOLrun_H7	-	-	0	0	0	0	0	0	0	0	0	0	0	0
20140116_PH52SOLrun_H9	-	-	0	0	0	0	0	0	0	0	0	0	0	0
20140116_PH52SOLrun_I10	-	Rangifer	0	0	0.001	0	0	0	0	0	0	0	0.759	0
20140116_PH52SOLrun_I11	-	-	0	0	0	0	0	0	0	0	0	0	0	0
20140116_PH52SOLrun_I12	-	-	0	0	0	0	0	0	0	0	0	0	0	0
20140116_PH52SOLrun_I13	-	-	0	0	0	0	0	0	0	0	0	0	0	0
20140116_PH52SOLrun_I15	-	-	0	0	0	0	0	0	0	0	0	0	0	0
20140116_PH52SOLrun_I17	-	-	0	0	0	0	0	0	0	0	0	0	0	0
20140116_PH52SOLrun_I19	-	-	0	0	0	0	0	0	0	0	0	0	0	0
20140116_PH52SOLrun_I20	-	-	0	0	0	0	0	0	0	0	0	0	0	0
20140116_PH52SOLrun_I21	-	-	0	0	0	0	0	0	0	0	0	0	0	0
20140116_PH52SOLrun_I22	-	-	0	0	0	0	0	0	0	0	0	0	0	0
20140116_PH52SOLrun_I23	-	-	0	0	0	0	0	0	0	0	0	0	0	0
20140116_PH52SOLrun_I24	-	-	0	0	0	0	0	0	0	0	0	0	0	0
20140116_PH52SOLrun_I3	-	-	0	0	0	0	0	0	0	0	0	0	0	0
20140116_PH52SOLrun_I8	-	-	0	0	0	0	0	0	0	0	0	0	0	0
20140116_PH52SOLrun_I9	-	-	0	0	0	0	0	0	0	0	0	0	0	0
20140116_PH52SOLrun_J1	-	-	0	0	0	0	0	0	0	0	0	0	0	0
20140116_PH52SOLrun_J10	-	-	0	0	0	0	0	0	0	0	0	0	0	0
20140116_PH52SOLrun_J12	-	-	0	0	0	0	0	0	0	0	0	0	0	0
20140116_PH52SOLrun_J14	-	-	0	0	0	0	0	0	0	0	0	0	0	0
20140116_PH52SOLrun_J15	-	-	0	0	0	0	0	0	0	0	0	0	0	0
20140116_PH52SOLrun_J17	-	Ursus	0	1	0	0.01	0	0.001	0	0	0.039	0	0	0
20140116_PH52SOLrun_J18	-	-	0	0	0	0	0	0	0	0	0	0	0	0
20140116_PH52SOLrun_J2	-	-	0	0	0	0	0	0	0	0	0	0	0	0
20140116_PH52SOLrun_J20	-	-	0	0	0	0	0	0	0	0	0	0	0	0
20140116_PH52SOLrun_J21	-	-	0	0	0	0	0	0	0	0	0	0	0	0
20140116_PH52SOLrun_J22	-	-	0	0	0	0	0	0	0	0	0	0	0	0
20140116_PH52SOLrun_J23	-	-	0	0	0	0	0	0	0	0	0	0	0	0
20140116_PH52SOLrun_J24	-	-	0	0	0	0	0	0	0	0	0	0	0	0
20140116_PH52SOLrun_J3	-	-	0	0	0	0	0	0	0	0	0	0	0	0
20140116_PH52SOLrun_J4	-	-	0	0	0	0	0	0	0	0	0	0	0	0
20140116_PH52SOLrun_J7	-	-	0	0	0	0	0	0	0	0	0	0	0	0
20140116_PH52SOLrun_J8	-	-	0	0	0	0	0	0	0	0	0	0	0	0
20140116_PH52SOLrun_J9	-	-	0	0	0	0	0	0	0	0	0	0	0	0
20140116_PH52SOLrun_K1	-	-	0	0	0	0	0	0	0	0	0	0	0	0
20140116_PH52SOLrun_K10	-	-	0	0	0	0	0	0	0	0	0	0	0	0
20140116_PH52SOLrun_K11	-	-	0	0	0	0	0	0	0	0	0.001	0	0	0
20140116_PH52SOLrun_K12	-	-	0	0	0	0	0	0	0	0	0	0	0	0
20140116_PH52SOLrun_K13	-	-	0	0	0	0	0	0	0	0	0	0	0	0
20140116_PH52SOLrun_K15	-	-	0	0	0	0	0	0	0	0	0	0	0	0
20140116_PH52SOLrun_K16	-	-	0	0	0	0	0	0	0	0	0	0	0	0
20140116_PH52SOLrun_K18	-	-	0	0	0	0	0	0	0	0	0	0	0	0
20140116_PH52SOLrun_K19	-	-	0	0	0	0	0	0	0	0	0	0	0	0
20140116_PH52SOLrun_K2	-	-	0	0	0	0	0	0	0	0	0	0	0	0
20140116_PH52SOLrun_K20	-	-	0	0	0	0	0	0	0	0	0	0	0	0
20140116_PH52SOLrun_K21	-	-	0	0	0	0	0	0	0	0	0	0	0	0
20140116_PH52SOLrun_K23	-	-	0	0	0	0	0	0	0	0	0	0	0	0
20140116_PH52SOLrun_K24	-	-	0	0	0	0	0	0	0	0	0	0	0	0
20140116_PH52SOLrun_K3	-	-	0	0	0	0	0	0	0	0	0	0	0	0
20140116_PH52SOLrun_K4	-	Equus	0	0	0	0	0.233	0	0	0	0	0	0	0
20140116_PH52SOLrun_K6	-	-	0	0	0	0	0	0	0	0	0	0	0	0
20140116_PH52SOLrun_K8	-	-	0	0	0	0	0	0	0	0	0	0	0	0
20140116_PH52SOLrun_L10	-	-	0	0	0	0	0	0	0	0	0	0	0	0
20140116_PH52SOLrun_L11	-	-	0	0	0	0	0	0	0	0	0	0	0	0
20140116_PH52SOLrun_L14	-	-	0	0	0	0	0	0	0	0	0	0	0	0
20140116_PH52SOLrun_L15	-	-	0	0	0	0	0	0	0	0	0	0	0	0
20140116_PH52SOLrun_L16	-	-	0	0	0	0	0	0	0	0	0	0	0	0
20140116_PH52SOLrun_L17	-	-	0	0	0	0	0	0	0	0	0	0	0	0
20140116_PH52SOLrun_L19	-	-	0	0	0	0	0	0	0	0	0	0	0	0
20140116_PH52SOLrun_L2	Lepus	Lepus	0	0	0	0	0	0	0.817	0	0	0	0	0
20140116_PH52SOLrun_L20	-	-	0	0	0	0	0	0	0	0	0	0	0	0
20140116_PH52SOLrun_L21	-	-	0	0	0	0	0	0	0	0	0	0	0	0
20140116_PH52SOLrun_L22	-	-	0	0	0	0	0	0	0	0	0	0	0	0
20140116_PH52SOLrun_L23	-	-	0	0	0	0	0	0	0	0	0	0	0	0
20140116_PH52SOLrun_L3	Apodemus	Apodemus	0.175	0	0	0	0	0	0	0	0	0	0	0
20140116_PH52SOLrun_L4	-	-	0	0	0	0	0	0	0	0	0	0	0	0
20140116_PH52SOLrun_L5	Lepus	Lepus	0	0	0	0	0	0	0.997	0	0	0	0	0
20140116_PH52SOLrun_L6	-	-	0	0	0	0	0	0	0	0	0	0	0	0
20140116_PH52SOLrun_L7	-	-	0	0	0	0	0	0	0	0	0	0	0	0
20140116_PH52SOLrun_L8	-	-	0	0	0	0	0	0	0	0	0	0	0	0
20140116_PH52SOLrun_M11	-	-	0	0	0	0	0	0	0	0	0	0	0	0
20140116_PH52SOLrun_M13	-	-	0	0	0	0	0	0	0	0	0	0	0	0
20140116_PH52SOLrun_M15	-	-	0	0	0	0	0	0	0	0	0	0	0	0
20140116_PH52SOLrun_M17	-	-	0	0	0	0	0	0	0	0	0	0	0	0
20140116_PH52SOLrun_M21	-	-	0	0	0	0	0	0	0	0	0	0	0	0
20140116_PH52SOLrun_M22	-	-	0	0	0	0	0	0	0	0	0	0	0	0
20140116_PH52SOLrun_M23	-	-	0	0	0	0	0	0	0	0	0	0	0	0
20140116_PH52SOLrun_M24	-	-	0	0	0	0	0	0	0	0	0	0	0	0
20140116_PH52SOLrun_M3	-	-	0	0	0	0	0	0	0	0	0	0	0	0
20140116_PH52SOLrun_M4	-	-	0	0	0	0	0	0	0	0	0	0	0	0
20140116_PH52SOLrun_M5	-	-	0	0	0	0	0	0	0	0	0	0	0	0
20140116_PH52SOLrun_M7	-	-	0	0	0	0	0	0	0	0	0	0	0	0
20140116_PH52SOLrun_M8	-	-	0	0	0	0	0	0	0	0	0	0	0	0
20140116_PH52SOLrun_M9	-	-	0	0	0	0	0	0	0	0	0	0	0	0
20140116_PH52SOLrun_N1	-	-	0	0	0	0	0	0	0	0	0	0	0	0
20140116_PH52SOLrun_N10	-	-	0	0	0	0	0	0	0	0	0	0	0	0
20140116_PH52SOLrun_N12	-	-	0	0	0	0	0	0	0	0	0	0	0	0
20140116_PH52SOLrun_N14	-	-	0	0	0	0	0	0	0	0	0	0	0	0
20140116_PH52SOLrun_N15	-	-	0	0	0	0	0	0	0	0	0	0	0	0
20140116_PH52SOLrun_N18	-	-	0	0	0	0	0	0	0	0	0	0	0	0
20140116_PH52SOLrun_N20	-	-	0	0	0	0	0	0	0	0	0	0	0	0
20140116_PH52SOLrun_N22	-	-	0	0	0	0	0	0	0	0	0	0	0	0
20140116_PH52SOLrun_N24	-	-	0	0	0	0	0	0	0	0	0	0	0	0
20140116_PH52SOLrun_N3	-	Ursus	0	1	0	0.183	0	0.004	0	0	0.136	0	0	0
20140116_PH52SOLrun_N4	-	-	0	0	0	0	0	0	0	0	0	0	0	0
20140116_PH52SOLrun_N5	-	-	0	0	0	0	0	0	0	0	0	0	0	0
20140116_PH52SOLrun_N6	-	-	0	0	0	0	0	0	0	0	0	0	0	0
20140116_PH52SOLrun_N8	-	-	0	0	0	0	0	0	0	0	0	0	0	0
20140116_PH52SOLrun_N9	-	-	0	0	0	0	0	0	0	0	0	0	0	0
20140116_PH52SOLrun_O1	-	-	0	0	0	0	0	0	0	0	0	0	0	0
20140116_PH52SOLrun_O11	-	-	0	0	0	0	0	0	0	0	0	0	0	0
20140116_PH52SOLrun_O12	-	-	0	0	0	0	0	0	0	0	0	0	0	0
20140116_PH52SOLrun_O14	-	-	0	0	0	0	0	0	0	0	0	0	0	0
20140116_PH52SOLrun_O15	-	-	0	0	0	0	0	0	0	0	0	0	0	0
20140116_PH52SOLrun_O16	-	-	0	0	0	0	0	0	0	0	0	0	0	0
20140116_PH52SOLrun_O17	-	-	0.015	0	0	0	0	0	0	0	0	0	0	0
20140116_PH52SOLrun_O18	-	Rangifer	0	0	0.435	0	0	0	0	0	0	0.023	1	0
20140116_PH52SOLrun_O19	Rangifer	Rangifer	0	0	0	0	0	0	0	0	0	0	0.509	0
20140116_PH52SOLrun_O21	-	-	0	0	0	0	0	0	0	0	0	0	0	0
20140116_PH52SOLrun_O5	-	-	0	0	0	0	0	0	0	0	0	0	0	0
20140116_PH52SOLrun_O7	-	-	0	0	0	0	0	0	0	0	0	0	0	0
20140116_PH52SOLrun_O8	-	Canid	0	0.349	0	0.47	0	0	0	0	0.013	0	0	0
20140116_PH52SOLrun_P10	Rangifer	Rangifer	0	0	0.051	0	0	0	0	0	0	0.019	1	0
20140116_PH52SOLrun_P12	-	-	0	0	0	0	0	0	0	0	0	0	0	0
20140116_PH52SOLrun_P14	Rangifer	Rangifer	0	0	0	0	0	0	0	0	0	0	0.675	0
20140116_PH52SOLrun_P16	-	-	0	0	0	0	0	0	0	0	0	0	0	0
20140116_PH52SOLrun_P18	-	-	0	0	0	0	0	0	0	0	0	0	0	0
20140116_PH52SOLrun_P2	-	-	0	0	0	0	0	0	0	0	0	0	0	0
20140116_PH52SOLrun_P4	-	Rangifer	0	0	0	0	0	0	0	0	0	0	0.749	0
20140116_PH52SOLrun_P6	-	-	0	0	0	0	0	0	0	0	0	0	0	0
20140116_PH52SOLrun_P8	-	-	0	0	0	0	0	0	0	0	0	0	0	0
20140116_PH56SOLrun_A11	-	-	0	0	0	0	0	0	0	0	0	0	0	0
20140116_PH56SOLrun_A15	-	-	0	0	0	0	0	0	0	0	0	0	0	0
20140116_PH56SOLrun_A16	-	-	0	0	0	0	0	0	0	0	0	0	0	0
20140116_PH56SOLrun_A17	-	-	0	0	0	0	0	0	0	0	0	0	0	0
20140116_PH56SOLrun_A19	-	-	0	0	0	0	0	0	0	0	0	0	0	0
20140116_PH56SOLrun_A2	-	-	0	0	0	0	0	0	0	0	0	0	0	0
20140116_PH56SOLrun_A24	-	-	0	0	0	0	0	0	0	0	0	0	0	0
20140116_PH56SOLrun_A5	-	-	0	0	0	0	0	0	0	0	0	0	0	0
20140116_PH56SOLrun_A6	-	-	0	0	0	0	0	0	0	0	0	0	0	0
20140116_PH56SOLrun_B1	-	-	0	0	0	0	0	0	0	0	0	0	0	0
20140116_PH56SOLrun_B18	-	-	0	0	0	0	0	0	0	0	0	0	0	0
20140116_PH56SOLrun_B20	-	-	0	0	0	0	0	0	0	0	0	0	0	0
20140116_PH56SOLrun_B23	-	-	0	0	0	0	0	0	0	0	0	0	0	0
20140116_PH56SOLrun_B4	-	-	0	0	0	0	0	0	0	0	0	0	0	0
20140116_PH56SOLrun_C10	-	-	0	0	0	0	0	0	0	0	0	0	0	0
20140116_PH56SOLrun_C11	-	-	0	0	0	0	0	0	0	0	0	0	0	0
20140116_PH56SOLrun_C12	-	-	0	0	0	0	0	0	0	0	0	0	0	0
20140116_PH56SOLrun_C15	-	-	0	0	0	0	0	0	0	0	0	0	0	0
20140116_PH56SOLrun_C16	-	-	0	0	0	0	0	0	0	0	0	0	0	0
20140116_PH56SOLrun_C19	-	-	0	0	0	0	0	0	0	0	0	0	0	0
20140116_PH56SOLrun_C2	-	-	0	0	0	0	0	0	0	0	0	0	0	0
20140116_PH56SOLrun_C21	-	-	0	0	0	0	0	0	0	0	0	0	0	0
20140116_PH56SOLrun_C23	Coelodonta	Coelodonta	0	0	0	0	0	0	0	0	0	0	0	0.41
20140116_PH56SOLrun_C4	-	-	0	0	0	0	0	0	0	0	0	0	0	0
20140116_PH56SOLrun_C8	-	-	0	0	0	0	0	0	0	0	0	0	0	0
20140116_PH56SOLrun_D13	-	-	0	0	0	0	0	0	0	0	0	0	0	0
20140116_PH56SOLrun_D15	-	-	0	0	0	0	0	0	0	0	0	0	0	0
20140116_PH56SOLrun_D16	-	-	0	0	0	0	0	0	0	0	0	0	0	0
20140116_PH56SOLrun_D17	-	-	0	0	0	0	0	0	0	0	0	0	0	0
20140116_PH56SOLrun_D2	-	-	0	0	0	0	0	0	0	0	0	0	0	0
20140116_PH56SOLrun_D20	-	-	0	0	0	0	0	0	0	0	0	0	0	0
20140116_PH56SOLrun_D21	-	-	0	0	0	0	0	0	0	0	0	0	0	0
20140116_PH56SOLrun_D23	-	-	0	0	0	0	0	0	0	0	0	0	0	0
20140116_PH56SOLrun_D4	-	-	0	0	0	0	0	0	0	0	0	0	0	0
20140116_PH56SOLrun_D5	-	Rangifer	0	0	0	0	0	0	0	0	0	0	0.158	0
20140116_PH56SOLrun_D6	-	-	0	0	0	0	0	0	0	0	0	0	0	0
20140116_PH56SOLrun_D9	Bos/Bison	Bos/Bison	0	0	0.56	0	0	0	0	0	0	0	0	0
20140116_PH56SOLrun_E10	-	-	0	0	0	0	0	0	0	0	0	0	0	0
20140116_PH56SOLrun_E12	-	-	0	0	0	0	0	0	0	0	0	0	0	0
20140116_PH56SOLrun_E14	Equus	Equus	0	0	0	0	1	0	0	0	0	0	0	0
20140116_PH56SOLrun_E16	-	-	0	0	0	0	0	0	0	0	0	0	0	0
20140116_PH56SOLrun_E18	Coelodonta	Coelodonta	0	0	0	0	0	0	0	0	0	0	0	0.996
20140116_PH56SOLrun_E19	-	-	0	0	0	0	0	0	0	0	0	0	0	0
20140116_PH56SOLrun_E23	-	-	0	0	0	0	0	0	0	0	0	0	0	0
20140116_PH56SOLrun_E3	-	-	0	0	0	0	0	0	0	0	0	0	0	0
20140116_PH56SOLrun_E4	-	-	0	0	0	0	0	0	0	0	0	0	0	0
20140116_PH56SOLrun_E5	Ursus	Ursus	0	0.538	0	0	0	0	0	0	0.001	0	0	0
20140116_PH56SOLrun_E6	-	-	0	0	0	0	0	0	0	0	0	0	0	0
20140116_PH56SOLrun_E7	-	-	0	0	0	0	0	0	0	0	0	0	0	0
20140116_PH56SOLrun_E8	-	-	0	0	0	0	0	0	0	0	0	0	0	0
20140116_PH56SOLrun_E9	-	-	0	0	0	0	0	0	0	0	0	0	0	0
20140116_PH56SOLrun_F14	-	-	0	0	0	0	0	0	0	0	0	0	0	0
20140116_PH56SOLrun_F15	-	-	0	0	0	0	0	0	0	0	0	0	0	0
20140116_PH56SOLrun_F17	-	-	0	0	0	0	0	0	0	0	0	0	0	0
20140116_PH56SOLrun_F18	-	-	0	0	0	0	0	0	0	0	0	0	0	0
20140116_PH56SOLrun_F19	-	-	0	0	0	0	0	0	0	0	0	0	0	0
20140116_PH56SOLrun_F2	-	-	0	0	0	0	0	0	0	0	0	0	0	0
20140116_PH56SOLrun_F21	-	-	0	0	0	0	0	0	0	0	0	0	0	0
20140116_PH56SOLrun_F22	-	-	0	0	0	0	0	0	0	0	0	0	0	0
20140116_PH56SOLrun_F23	-	-	0	0	0	0	0	0	0	0	0	0	0	0
20140116_PH56SOLrun_F24	-	-	0	0	0	0	0	0	0	0	0	0	0	0
20140116_PH56SOLrun_F4	-	-	0	0	0	0	0	0	0	0	0	0	0	0
20140116_PH56SOLrun_F5	-	-	0	0	0	0	0	0	0	0	0	0	0	0
20140116_PH56SOLrun_F7	-	-	0	0	0	0	0	0	0	0	0	0	0	0
20140116_PH56SOLrun_F8	Rangifer	Rangifer	0	0	0	0	0	0	0	0	0	0	0.866	0
20140116_PH56SOLrun_F9	-	-	0	0	0	0	0	0	0	0	0	0	0	0
20140116_PH56SOLrun_G1	-	-	0	0	0	0	0	0	0	0	0	0	0	0
20140116_PH56SOLrun_G10	-	-	0	0	0	0	0	0	0	0	0	0	0	0
20140116_PH56SOLrun_G11	-	-	0	0	0	0	0	0	0	0	0	0	0	0
20140116_PH56SOLrun_G13	-	-	0	0	0	0	0	0	0	0	0	0	0	0
20140116_PH56SOLrun_G14	-	-	0	0	0	0	0	0	0	0	0	0	0	0
20140116_PH56SOLrun_G16	-	-	0	0	0	0	0	0	0	0	0	0	0	0
20140116_PH56SOLrun_G17	-	-	0	0	0	0	0	0	0	0	0	0	0	0
20140116_PH56SOLrun_G18	-	-	0	0	0	0	0	0	0	0	0	0	0	0
20140116_PH56SOLrun_G21	-	-	0	0	0	0	0	0	0	0	0.002	0	0	0
20140116_PH56SOLrun_G22	-	-	0	0	0	0	0	0	0	0	0	0	0	0
20140116_PH56SOLrun_G23	-	-	0	0	0	0	0	0	0	0	0.009	0	0	0
20140116_PH56SOLrun_G3	-	-	0	0	0	0	0	0	0	0	0	0	0	0
20140116_PH56SOLrun_G4	-	-	0	0	0	0	0	0	0	0	0.002	0	0	0
20140116_PH56SOLrun_G5	-	-	0	0	0	0	0	0	0	0	0	0	0	0
20140116_PH56SOLrun_G6	-	-	0	0	0	0	0	0	0	0	0	0	0	0
20140116_PH56SOLrun_G7	-	-	0	0	0	0	0	0	0	0	0	0	0	0
20140116_PH56SOLrun_G8	-	-	0	0	0	0	0	0	0	0	0.001	0	0	0
20140116_PH56SOLrun_G9	-	-	0	0	0	0	0	0	0	0	0	0	0	0
20140116_PH56SOLrun_H1	-	-	0	0	0	0	0	0	0	0	0	0	0	0
20140116_PH56SOLrun_H10	-	-	0	0.001	0	0	0	0.226	0	0	0	0	0	0
20140116_PH56SOLrun_H11	-	-	0	0	0	0	0	0	0	0	0	0	0	0
20140116_PH56SOLrun_H13	-	-	0	0	0	0	0	0	0	0	0	0	0	0
20140116_PH56SOLrun_H14	-	-	0	0	0	0	0	0	0	0	0	0	0	0
20140116_PH56SOLrun_H16	Rangifer	Rangifer	0	0	0	0	0	0	0	0	0	0	0.266	0
20140116_PH56SOLrun_H17	-	-	0	0	0	0	0	0	0	0	0	0	0	0
20140116_PH56SOLrun_H18	Lepus	Lepus	0	0	0	0	0	0	0.34	0	0	0	0	0
20140116_PH56SOLrun_H19	-	-	0	0	0	0	0	0	0	0	0	0	0	0
20140116_PH56SOLrun_H2	-	-	0	0	0	0	0	0	0	0	0	0	0	0
20140116_PH56SOLrun_H20	-	-	0	0	0	0	0	0	0	0	0	0	0	0
20140116_PH56SOLrun_H21	Rangifer	Rangifer	0	0	0	0	0	0	0	0	0	0.002	0.721	0
20140116_PH56SOLrun_H22	Rangifer	-	0	0	0	0	0	0	0	0	0	0	0.072	0
20140116_PH56SOLrun_H23	-	-	0	0	0	0	0	0	0	0	0	0	0	0
20140116_PH56SOLrun_H3	-	-	0	0	0	0	0	0	0	0	0	0	0	0
20140116_PH56SOLrun_H4	-	-	0	0	0	0	0	0	0	0	0	0	0	0
20140116_PH56SOLrun_H5	-	-	0	0	0	0	0	0	0	0	0	0	0	0
20140116_PH56SOLrun_H7	-	-	0	0	0	0	0	0	0	0	0	0	0	0
20140116_PH56SOLrun_H8	-	-	0	0	0	0	0	0	0	0	0	0	0	0
20140116_PH56SOLrun_H9	-	-	0	0	0	0	0	0	0	0	0	0	0	0
20140116_PH56SOLrun_I11	-	-	0	0	0	0	0	0	0	0	0	0	0	0
20140116_PH56SOLrun_I12	-	-	0	0	0	0	0	0	0	0	0	0	0	0
20140116_PH56SOLrun_I14	-	-	0	0	0	0	0	0	0	0	0	0	0	0
20140116_PH56SOLrun_I16	-	-	0	0	0	0	0	0	0	0	0	0	0	0
20140116_PH56SOLrun_I19	-	-	0	0	0	0	0	0	0	0	0	0	0	0
20140116_PH56SOLrun_I20	-	-	0	0	0	0	0	0	0	0	0	0	0	0
20140116_PH56SOLrun_I21	-	-	0	0	0	0	0	0	0	0	0	0	0	0
20140116_PH56SOLrun_I22	-	-	0	0	0	0	0	0	0	0	0	0	0	0
20140116_PH56SOLrun_I24	-	-	0	0	0	0	0	0	0	0	0	0	0	0
20140116_PH56SOLrun_I4	-	-	0	0	0	0	0	0	0	0	0	0	0	0
20140116_PH56SOLrun_I5	Equus	Equus	0	0	0	0	1	0	0	0	0	0	0	0
20140116_PH56SOLrun_I6	-	-	0	0	0	0	0	0	0	0	0	0	0	0
20140116_PH56SOLrun_I7	-	-	0	0	0	0	0	0	0	0	0	0	0	0
20140116_PH56SOLrun_I9	-	-	0	0	0	0	0	0	0	0	0	0	0	0
20140116_PH56SOLrun_J1	-	-	0	0	0	0	0	0	0	0	0	0	0	0
20140116_PH56SOLrun_J11	-	-	0	0	0	0	0	0	0	0	0	0	0	0
20140116_PH56SOLrun_J13	-	-	0	0	0	0	0	0	0	0	0	0	0	0
20140116_PH56SOLrun_J15	-	-	0	0	0	0	0	0	0	0	0	0	0	0
20140116_PH56SOLrun_J16	-	-	0	0	0	0	0	0	0	0	0	0	0	0
20140116_PH56SOLrun_J17	-	-	0	0	0	0	0	0	0	0	0	0	0	0
20140116_PH56SOLrun_J18	-	-	0	0	0	0	0	0	0	0	0	0	0	0
20140116_PH56SOLrun_J2	-	-	0	0	0	0	0	0	0	0	0	0	0	0
20140116_PH56SOLrun_J20	Rangifer	Rangifer	0	0	0.001	0	0	0	0	0	0	0.003	0.968	0
20140116_PH56SOLrun_J21	-	-	0	0	0	0	0	0	0	0	0	0	0	0
20140116_PH56SOLrun_J22	-	-	0	0	0	0	0	0	0	0	0	0	0	0
20140116_PH56SOLrun_J3	-	-	0	0	0	0	0	0	0	0	0	0	0	0
20140116_PH56SOLrun_J4	-	-	0	0	0	0	0	0	0	0	0	0	0	0
20140116_PH56SOLrun_J5	-	-	0	0	0	0	0	0	0	0	0	0	0	0
20140116_PH56SOLrun_J6	-	-	0	0	0	0	0	0	0	0	0	0	0	0
20140116_PH56SOLrun_J7	Rangifer	Rangifer	0	0	0.001	0	0	0	0	0	0	0	1	0
20140116_PH56SOLrun_J8	-	-	0	0	0	0	0	0	0	0	0	0	0	0
20140116_PH56SOLrun_J9	-	-	0	0	0	0	0	0	0	0	0	0	0	0
20140116_PH56SOLrun_K10	-	-	0	0	0	0	0	0	0	0	0	0	0	0
20140116_PH56SOLrun_K11	-	-	0	0	0	0	0	0	0	0	0	0	0	0
20140116_PH56SOLrun_K12	-	-	0	0	0	0	0	0	0	0	0	0	0	0
20140116_PH56SOLrun_K13	-	-	0	0	0	0	0	0	0	0	0	0	0	0
20140116_PH56SOLrun_K14	-	-	0	0	0	0	0	0	0	0	0	0	0	0
20140116_PH56SOLrun_K15	-	-	0	0	0	0	0	0	0	0	0	0	0	0
20140116_PH56SOLrun_K16	Canid	Canid	0	0.008	0	0.53	0	0	0	0	0.002	0	0	0
20140116_PH56SOLrun_K17	Rangifer	Rangifer	0	0	0.001	0	0	0	0	0	0	0	1	0
20140116_PH56SOLrun_K18	Mammuthus	Mammuthus	0	0	0	0	0	0	0	0.27	0	0	0	0
20140116_PH56SOLrun_K19	-	-	0	0	0	0	0	0	0	0	0	0	0	0
20140116_PH56SOLrun_K2	-	-	0	0	0	0	0	0	0	0	0	0	0	0
20140116_PH56SOLrun_K20	Rangifer	Rangifer	0	0	0	0	0	0	0	0	0	0	0.405	0
20140116_PH56SOLrun_K22	Rangifer	Rangifer	0	0	0.024	0	0	0	0	0	0	0.092	1	0
20140116_PH56SOLrun_K24	Rangifer	Rangifer	0	0	0	0	0	0	0	0	0	0.001	0.982	0
20140116_PH56SOLrun_K3	-	-	0	0	0	0	0	0	0	0	0	0	0	0
20140116_PH56SOLrun_K5	-	-	0	0	0	0	0	0	0	0	0	0	0	0
20140116_PH56SOLrun_K7	-	-	0	0	0	0	0	0	0	0	0	0	0	0
20140116_PH56SOLrun_K8	-	-	0	0	0	0	0	0	0	0	0	0	0	0
20140116_PH56SOLrun_K9	Rangifer	Rangifer	0	0	0	0	0	0	0	0	0	0	0.478	0
20140116_PH56SOLrun_L1	Rangifer	Rangifer	0	0	0.001	0	0	0	0	0	0	0.008	1	0
20140116_PH56SOLrun_L10	-	-	0	0	0	0	0	0	0	0	0	0	0	0
20140116_PH56SOLrun_L11	-	-	0	0	0	0	0	0	0	0	0	0	0	0
20140116_PH56SOLrun_L12	-	-	0	0	0	0	0	0	0	0	0	0	0	0
20140116_PH56SOLrun_L14	-	-	0	0	0	0	0	0	0	0	0	0	0	0
20140116_PH56SOLrun_L15	Rangifer	Rangifer	0	0	0	0	0	0	0	0	0	0	0.86	0
20140116_PH56SOLrun_L16	-	Ursus	0	1	0	0.01	0	0	0	0	0.002	0	0	0
20140116_PH56SOLrun_L17	Rangifer	Rangifer	0	0	0	0	0	0	0	0	0	0	0.952	0
20140116_PH56SOLrun_L18	Rangifer	Rangifer	0	0	0	0	0	0	0	0	0	0	0.985	0
20140116_PH56SOLrun_L19	Rangifer	Rangifer	0	0	0	0	0	0	0	0	0	0.001	0.774	0
20140116_PH56SOLrun_L2	-	-	0	0	0	0	0	0	0	0	0	0	0	0
20140116_PH56SOLrun_L21	Rangifer	Rangifer	0	0	0	0	0	0	0	0	0	0	0.643	0
20140116_PH56SOLrun_L23	Rangifer	Rangifer	0	0	0.002	0	0	0	0	0	0	0.001	1	0
20140116_PH56SOLrun_L3	Rangifer	Rangifer	0	0	0	0	0	0	0	0	0	0	1	0
20140116_PH56SOLrun_L4	-	-	0	0	0	0	0	0	0	0	0	0	0	0
20140116_PH56SOLrun_L7	Rangifer	Rangifer	0	0	0	0	0	0	0	0	0	0	1	0
20140116_PH56SOLrun_L8	-	-	0	0	0	0	0	0	0	0	0	0	0	0
20140116_PH56SOLrun_L9	-	-	0	0	0	0	0	0	0	0	0	0	0	0
20140116_PH56SOLrun_M10	-	-	0	0	0	0	0	0	0	0	0	0	0	0
20140116_PH56SOLrun_M11	Rangifer	Rangifer	0	0	0.001	0	0	0	0	0	0	0	1	0
20140116_PH56SOLrun_M12	-	-	0	0	0	0	0	0	0	0	0	0	0	0
20140116_PH56SOLrun_M13	Crocuta/Panthera	Crocuta/Panthera	0	0.002	0	0	0	1	0	0	0.002	0	0	0
20140116_PH56SOLrun_M14	Bos/Bison	Bos/Bison	0	0	1	0	0	0	0	0	0	0.026	0.088	0
20140116_PH56SOLrun_M15	Ursus	Ursus	0	1	0	0.076	0	0	0	0	0.016	0	0	0
20140116_PH56SOLrun_M16	-	-	0	0	0	0	0	0	0	0	0	0	0	0
20140116_PH56SOLrun_M17	Rangifer	Rangifer	0	0	0.001	0	0	0	0	0	0	0.004	1	0
20140116_PH56SOLrun_M18	Rangifer	Rangifer	0	0	0.015	0	0	0	0	0	0	0	1	0
20140116_PH56SOLrun_M19	Rangifer	Rangifer	0	0	0	0	0	0	0	0	0	0	0.885	0
20140116_PH56SOLrun_M2	Rangifer	Rangifer	0	0	0	0	0	0	0	0	0	0.042	1	0
20140116_PH56SOLrun_M21	Rangifer	Rangifer	0	0	0	0	0	0	0	0	0	0	0.679	0
20140116_PH56SOLrun_M22	-	-	0	0	0	0	0	0	0	0	0	0	0	0
20140116_PH56SOLrun_M23	Rangifer	Rangifer	0	0	0.01	0	0	0	0	0	0	0.165	1	0
20140116_PH56SOLrun_M24	-	-	0	0	0	0	0	0	0	0	0	0	0	0
20140116_PH56SOLrun_M4	Rangifer	Rangifer	0	0	0	0	0	0	0	0	0	0	0.993	0
20140116_PH56SOLrun_M5	Rangifer	Rangifer	0	0	0	0	0	0	0	0	0	0	0.242	0
20140116_PH56SOLrun_M6	Rangifer	Rangifer	0	0	0.001	0	0	0	0	0	0	0	1	0
20140116_PH56SOLrun_M8	Rangifer	Rangifer	0	0	0.004	0	0	0	0	0	0	0.02	1	0
20140116_PH56SOLrun_N1	-	-	0	0	0	0	0	0	0	0	0	0	0	0
20140116_PH56SOLrun_N12	-	-	0	0	0	0	0	0	0	0	0	0	0	0
20140116_PH56SOLrun_N14	-	-	0	0	0	0	0	0	0	0	0	0	0	0
20140116_PH56SOLrun_N16	-	-	0	0	0	0	0	0	0	0	0	0	0	0
20140116_PH56SOLrun_N17	-	-	0	0	0	0	0	0	0	0	0	0	0	0
20140116_PH56SOLrun_N18	-	-	0	0	0	0	0	0	0	0	0	0	0	0
20140116_PH56SOLrun_N20	-	-	0	0	0	0	0	0	0	0	0	0	0	0
20140116_PH56SOLrun_N22	-	-	0	0	0	0	0	0	0	0	0	0	0	0
20140116_PH56SOLrun_N23	-	-	0	0	0	0	0	0	0	0	0	0	0	0
20140116_PH56SOLrun_N24	-	-	0	0	0	0	0	0	0	0	0	0	0	0
20140116_PH56SOLrun_N6	-	-	0	0	0	0	0	0	0	0	0	0	0	0
20140116_PH56SOLrun_N7	-	-	0	0	0	0	0	0	0	0	0	0	0	0
20140116_PH56SOLrun_N8	-	-	0	0	0	0	0	0	0	0	0	0	0	0
20140116_PH56SOLrun_N9	-	-	0	0	0	0	0	0	0	0	0	0	0	0
20140116_PH56SOLrun_O1	Rangifer	Rangifer	0	0	0	0	0	0	0	0	0	0.005	1	0
20140116_PH56SOLrun_O11	-	-	0	0	0	0	0	0	0	0	0	0	0	0
20140116_PH56SOLrun_O16	-	-	0	0	0	0	0	0	0	0	0	0	0	0
20140116_PH56SOLrun_O18	-	-	0	0	0	0	0	0	0	0	0	0	0	0
20140116_PH56SOLrun_O20	-	-	0	0	0	0	0	0	0	0	0	0	0	0
20140116_PH56SOLrun_O21	Rangifer	Rangifer	0	0	0.589	0	0	0	0	0	0	0.158	1	0
20140116_PH56SOLrun_O24	Rangifer	Rangifer	0	0	0.002	0	0	0	0	0	0	0.002	1	0
20140116_PH56SOLrun_O3	-	-	0	0	0	0	0	0	0	0	0	0	0	0
20140116_PH56SOLrun_O4	-	-	0	0	0	0	0	0	0	0	0	0	0	0
20140116_PH56SOLrun_O5	-	-	0	0	0	0	0	0	0	0	0	0	0	0
20140116_PH56SOLrun_O6	-	-	0	0	0	0	0	0	0	0	0	0	0	0
20140116_PH56SOLrun_O7	-	-	0	0	0	0	0	0	0	0	0	0	0	0
20140116_PH56SOLrun_O8	-	-	0	0	0	0	0	0	0	0	0	0	0	0
20140116_PH56SOLrun_O9	-	-	0	0	0	0	0	0	0	0	0	0	0	0
20140116_PH56SOLrun_P11	-	-	0	0	0	0	0	0	0	0	0	0	0	0
20140116_PH56SOLrun_P12	-	-	0	0	0	0	0	0	0	0	0	0	0	0
20140116_PH56SOLrun_P14	-	-	0	0	0	0	0	0	0	0	0	0	0	0
20140116_PH56SOLrun_P16	-	-	0	0	0	0	0	0	0	0	0	0	0	0
20140116_PH56SOLrun_P17	-	Rangifer	0	0	0.003	0	0	0	0	0	0	0	1	0
20140116_PH56SOLrun_P18	-	-	0	0	0	0	0	0	0	0	0	0	0	0
20140116_PH56SOLrun_P2	-	-	0	0	0	0	0	0	0	0	0	0	0	0
20140116_PH56SOLrun_P20	-	-	0	0	0	0	0	0	0	0	0	0	0	0
20140116_PH56SOLrun_P23	-	-	0	0	0	0	0	0	0	0	0	0	0	0
20140116_PH56SOLrun_P3	-	Coelodonta	0	0	0	0	0	0	0	0	0	0	0	1
20140116_PH56SOLrun_P5	-	-	0	0	0	0	0	0	0	0	0	0	0	0
20140116_PH56SOLrun_P7	-	-	0	0	0	0	0	0	0	0	0	0	0	0
20140116_PH60SOLrun_A12	-	-	0	0	0	0	0	0	0	0	0	0	0	0
20140116_PH60SOLrun_A14	Rangifer	Rangifer	0	0	0.007	0	0	0	0	0	0	0.064	1	0
20140116_PH60SOLrun_A15	-	-	0	0	0	0	0	0	0	0	0	0	0	0
20140116_PH60SOLrun_A19	-	-	0	0	0	0	0	0	0	0	0	0	0	0
20140116_PH60SOLrun_A20	-	-	0	0	0	0	0	0	0	0	0	0	0	0
20140116_PH60SOLrun_A21	-	-	0	0	0	0	0	0	0	0	0	0	0	0
20140116_PH60SOLrun_A22	-	-	0	0	0	0	0	0	0	0	0	0	0	0
20140116_PH60SOLrun_A24	Rangifer	Rangifer	0	0	0.002	0	0	0	0	0	0	0.024	1	0
20140116_PH60SOLrun_A3	-	-	0	0	0	0	0	0	0	0	0	0	0	0
20140116_PH60SOLrun_A6	-	-	0	0	0	0	0	0	0	0	0	0	0	0
20140116_PH60SOLrun_A8	-	-	0	0	0	0	0	0	0	0	0	0	0	0
20140116_PH60SOLrun_B1	Rangifer	Rangifer	0	0	0.002	0	0	0	0	0	0	0.001	0.651	0
20140116_PH60SOLrun_B12	-	-	0	0	0	0	0	0	0	0	0	0	0	0
20140116_PH60SOLrun_B2	Lepus	Lepus	0	0	0	0	0	0	1	0	0	0	0	0
20140116_PH60SOLrun_B23	-	-	0	0	0	0	0	0	0	0	0	0	0	0
20140116_PH60SOLrun_B3	Coelodonta	Coelodonta	0	0	0	0	0	0	0	0	0	0	0	0.347
20140116_PH60SOLrun_B5	-	-	0	0	0	0	0	0	0	0	0	0	0	0
20140116_PH60SOLrun_B8	-	-	0	0	0	0	0	0	0	0	0	0	0	0
20140116_PH60SOLrun_C10	-	-	0	0	0	0	0	0	0	0	0	0	0	0
20140116_PH60SOLrun_C18	-	-	0	0	0	0	0	0	0	0	0	0	0	0
20140116_PH60SOLrun_C19	-	-	0	0	0	0	0	0	0	0	0	0	0	0
20140116_PH60SOLrun_C2	-	-	0	0	0	0	0	0	0	0	0	0	0	0
20140116_PH60SOLrun_C21	-	Mammuthus	0	0	0	0	0	0	0	1	0	0	0	0
20140116_PH60SOLrun_C22	-	-	0	0	0	0	0	0	0	0	0	0	0	0
20140116_PH60SOLrun_C23	-	Coelodonta	0	0	0	0	0	0	0	0	0	0	0	1
20140116_PH60SOLrun_C24	-	-	0	0	0	0	0	0	0	0	0	0	0	0
20140116_PH60SOLrun_C4	-	-	0	0	0	0	0	0	0	0	0	0	0	0
20140116_PH60SOLrun_C6	-	-	0	0	0	0	0	0	0	0	0	0	0	0
20140116_PH60SOLrun_C8	-	-	0	0	0	0	0	0	0	0	0	0	0	0
20140116_PH60SOLrun_D10	-	-	0	0	0	0	0	0	0	0	0	0	0	0
20140116_PH60SOLrun_D12	-	-	0	0	0	0	0	0	0	0	0	0	0	0
20140116_PH60SOLrun_D13	-	-	0	0	0	0	0	0	0	0	0	0	0	0
20140116_PH60SOLrun_D14	-	-	0	0	0	0	0	0	0	0	0	0	0	0
20140116_PH60SOLrun_D17	-	-	0	0	0	0	0	0	0	0	0	0	0	0
20140116_PH60SOLrun_D18	-	-	0	0	0	0	0	0	0	0	0	0	0	0
20140116_PH60SOLrun_D2	-	-	0	0	0	0	0	0	0	0	0	0	0	0
20140116_PH60SOLrun_D20	-	-	0	0	0	0	0	0	0	0	0	0	0	0
[truncated: 4,806 more rows]
